# Supplementary material for: Neuroinflammatory history results in overlapping transcriptional signatures with heroin exposure in the nucleus accumbens and alters responsiveness to heroin in male rats
Source: Transl Psychiatry. 2024 Dec 19;14:500. doi: 10.1038/s41398-024-03203-4 (PMC11659471; doi:10.1038/s41398-024-03203-4)
Supplement: Supplementary file 2 — Supplemental Tables [file 41398_2024_3203_MOESM2_ESM.xlsx]

## Sheet: Notes
Table SE 1: Log2 fold change and p-value statistics for genes significantly regulated between LPS-Saline and Saline-Saline rats
Table SE 2: Log2 fold change and p-value statistics for genes significantly regulated between Saline-Heroin and Saline-Saline rats
Table SE 3: Log2 fold change and p-value statistics for genes significantly regulated between LPS-Heroin and Saline-Saline rats
Table SE 4: Log2 fold change and p-value statistics for genes significantly regulated between LPS-Heroin and LPS-Saline rats
Table SE 5: Log2 fold change and p-value statistics for genes significantly regulated between LPS-Heroin and Saline-Heroin rats
Table SE6: Categorization of genes in alluvial plot in Figure 2H for the comparison of Saline-Heroin vs Saline-Saline, LPS-Saline vs Saline-Saline, and LPS-Heroin vs Saline-Saline
Table SE 7: Log2 fold change and p-value statistics for genes significantly regulated between Heroin-SA and Saline-SA rats
Table SE 8: Genes commonly regulated in rat models of heroin exposure and OUD dataset from Seney et al.
Table SE9: Z scores comparing signficant genes from OUD dataset (Seney et al) and rat models of heroin and/or LPS injection
Table SE10: Z scores comparing significant genes from OUD dataset (Seney et al) and rat Heroin SA

## Sheet: Table SE.1
Table SE 1: Log2 fold change and p-value statistics for genes significantly regulated between LPS-Saline and Saline-Saline rats
gene_id	gene_name	log2FoldChange	pvalue	padj
ENSRNOG00000045653	Fam131a	2.56252	1.83e-13	2.46e-09
ENSRNOG00000020821	Clip3	-2.80791	6.92e-09	4.65e-05
ENSRNOG00000004496	Rock2	0.427736	2.43e-06	0.00815364
ENSRNOG00000004753	Napb	0.434147	9.88e-06	0.0221269
ENSRNOG00000023935	Nrsn2	-0.521386	2.64e-05	0.0393585
ENSRNOG00000015148	Erc2	0.575212	3.77e-05	0.0400689
ENSRNOG00000056658	Xylt1	0.525679	3.88e-05	0.0400689
ENSRNOG00000008146	Tox2	-0.735009	5.17e-05	0.0478065
ENSRNOG00000043103	Frrs1l	0.455278	5.8e-05	0.0478065
ENSRNOG00000030351	LOC685520	0.548311	6.04e-05	0.0478065
ENSRNOG00000049575	LOC100911672	-1.62831	6.82e-05	0.0508924
ENSRNOG00000029042	Mt-nd6	0.523156	8.19e-05	0.0535423
ENSRNOG00000013991	Creg2	0.603625	8.37e-05	0.0535423
ENSRNOG00000018337	Caly	-0.385879	9.37e-05	0.0550209
ENSRNOG00000047943	Alkbh6	2.28159	9.42e-05	0.0550209
ENSRNOG00000003841	Kcnh1	0.385548	0.000115276	0.0623691
ENSRNOG00000033531	Cacna2d1	0.447914	0.000124298	0.0642524
ENSRNOG00000022283	Lhfpl5	-0.434219	0.000191053	0.0755223
ENSRNOG00000033942	Grin2a	0.781021	0.000202791	0.0755427
ENSRNOG00000008837	Ass1	-0.490473	0.000204165	0.0755427
ENSRNOG00000011936	Abhd14a	-0.606018	0.000242401	0.0794603
ENSRNOG00000010888	Ankrd33b	0.748681	0.000269595	0.0842642
ENSRNOG00000011775	Mfap3l	0.410763	0.000333249	0.0938768
ENSRNOG00000005159	Fam135b	0.600623	0.000335274	0.0938768
ENSRNOG00000058866	Myo5a	0.394547	0.000343574	0.0942375
ENSRNOG00000047605	Ptprk	0.507382	0.000374611	0.0992296
ENSRNOG00000000974	Zfp358	-0.390862	0.000379593	0.0992296
ENSRNOG00000020684	Vat1	-0.406271	0.000411001	0.104224
ENSRNOG00000047387	Lnpep	1.69201	0.000506378	1
ENSRNOG00000024577	Gamt	-0.443901	0.000548699	0.1281
ENSRNOG00000016541	Enc1	0.494851	0.000570542	0.128472
ENSRNOG00000004423	Zfp238	0.391654	0.000632492	0.135154
ENSRNOG00000007030	Epha7	0.383466	0.000633535	0.135154
ENSRNOG00000050877	LOC100912538	2.05277	0.000645579	0.135572
ENSRNOG00000016257	Cotl1	-0.4161	0.000751654	0.148562
ENSRNOG00000048644	AC115371.1	-0.887055	0.000791266	0.151879
ENSRNOG00000000010	Cbln1	-1.55448	0.000793888	0.151879
ENSRNOG00000017414	Irf7	-0.817783	0.000802337	0.151879
ENSRNOG00000005964	Nr4a3	0.540317	0.0008486	0.158405
ENSRNOG00000027079	Impad1	-3.02892	0.00106124	0.184646
ENSRNOG00000033979	AABR07047140.1	-0.522622	0.00106344	0.184646
ENSRNOG00000061740	AABR07024104.5	2.23614	0.00107161	0.184646
ENSRNOG00000031038	Gtdc1	0.390642	0.00110088	0.187289
ENSRNOG00000024651	Greb1	-0.548297	0.00113352	0.190431
ENSRNOG00000024998	Trps1	0.675577	0.00119945	0.196846
ENSRNOG00000011238	Tiparp	0.399613	0.0012634	0.199766
ENSRNOG00000056996	Ccdc108	-2.14217	0.00133815	0.200509
ENSRNOG00000052445	Kdm7a	0.507142	0.00135118	0.200509
ENSRNOG00000008053	Atp8a2	0.495118	0.00137	0.200509
ENSRNOG00000014550	Plcxd3	0.516914	0.00139001	0.200509
ENSRNOG00000016750	Cyp26a1	1.11345	0.00142494	0.200509
ENSRNOG00000017079	Pgm2l1	0.426835	0.0014532	0.200509
ENSRNOG00000030625	Tf	-0.431489	0.00149377	0.200509
ENSRNOG00000060237	Inhbb	0.858523	0.00151079	0.200509
ENSRNOG00000043137	RGD1560608	-1.99923	0.00151885	0.200509
ENSRNOG00000011107	Pcsk1	0.775234	0.00152565	0.200509
ENSRNOG00000048243	Hs6st3	0.856193	0.00159038	0.205431
ENSRNOG00000027869	Sox5	0.732874	0.00162528	0.205431
ENSRNOG00000027833	Fnip2	0.417847	0.00162695	0.205431
ENSRNOG00000001192	Gltp	-0.39361	0.00181989	0.220355
ENSRNOG00000048168	Gtpbp6	1.21231	0.00213923	0.246555
ENSRNOG00000019961	Tcte1	-1.01294	0.00214635	0.246555
ENSRNOG00000046021	LOC100911286	-0.560297	0.00223435	0.248076
ENSRNOG00000027276	Xkr4	0.521302	0.00223805	0.248076
ENSRNOG00000013072	Plxna4a	0.444613	0.00225188	0.248076
ENSRNOG00000005450	Lsm11	0.803541	0.00230126	0.249427
ENSRNOG00000012794	Grhpr	-0.44315	0.00232322	0.249793
ENSRNOG00000004947	LOC100364912	0.462486	0.00247633	0.261459
ENSRNOG00000016660	Cox5b	-0.400585	0.00255096	0.262511
ENSRNOG00000023561	LOC100361584	-2.68679	0.00261883	0.262511
ENSRNOG00000050511	Nyap1	1.71416	0.00262719	0.262511
ENSRNOG00000007014	Cnksr2	0.409505	0.00267058	0.262511
ENSRNOG00000011683	Fes	0.771597	0.00267245	0.262511
ENSRNOG00000024065	Zfp575	-0.385578	0.0027868	0.26473
ENSRNOG00000050841	Ache	-0.480166	0.00280842	0.26473
ENSRNOG00000042603	Ttc39b	0.392543	0.00285609	0.26473
ENSRNOG00000017459	C1ql3	0.884383	0.00291024	0.267901
ENSRNOG00000033100	AABR07054189.1	-0.473058	0.00293703	0.268528
ENSRNOG00000028356	Chchd10	1.816	0.00295924	0.268731
ENSRNOG00000057092	Slfn3	-1.33135	0.00299178	0.269863
ENSRNOG00000005375	RGD1564053	0.435981	0.00314614	0.273408
ENSRNOG00000012259	Il22ra2	-1.38066	0.00316278	1
ENSRNOG00000058132	SNORD29	-1.04125	0.00323538	0.274716
ENSRNOG00000017406	Atrnl1	0.381983	0.00329808	0.274716
ENSRNOG00000014293	Nkd1	-0.495574	0.00333175	0.274716
ENSRNOG00000020420	Pklr	-1.45557	0.00333321	1
ENSRNOG00000007955	Timp4	-0.54689	0.00354029	0.286636
ENSRNOG00000016794	Phyhd1	-0.456396	0.00357595	0.287789
ENSRNOG00000004100	Trib1	0.560005	0.00361374	0.289099
ENSRNOG00000043233	LOC100912391	-0.475486	0.00389801	0.297225
ENSRNOG00000007528	Kcnh7	0.700433	0.00393646	0.297225
ENSRNOG00000009482	Emx2	0.482467	0.00432914	0.310474
ENSRNOG00000018018	Kcnip2	-1.60681	0.00440279	0.310474
ENSRNOG00000002305	Slc15a2	0.444165	0.00445124	0.311587
ENSRNOG00000037919	Chic1	0.834781	0.00452563	0.312524
ENSRNOG00000010106	Faxc	0.506673	0.00456295	0.312524
ENSRNOG00000024923	Nnat	-0.51679	0.00456359	0.312524
ENSRNOG00000000886	Caln1	0.622503	0.00462741	0.312524
ENSRNOG00000012290	Gchfr	-0.957255	0.00484595	0.321984
ENSRNOG00000047505	Tubb4a	-0.380012	0.00490759	0.321984
ENSRNOG00000012301	RGD1310371	-2.20402	0.00511998	1
ENSRNOG00000009227	Aplnr	-1.58092	0.00516659	0.323635
ENSRNOG00000000390	Rufy2	1.09005	0.00528512	0.32497
ENSRNOG00000058571	AABR07024542.1	0.40298	0.00540969	0.32497
ENSRNOG00000009596	Zswim8	1.42425	0.0054201	0.32497
ENSRNOG00000028648	Olig1	-0.389581	0.00544659	0.32497
ENSRNOG00000007939	Naprt1	-0.453893	0.00546687	0.32497
ENSRNOG00000003522	Mr1	-1.49331	0.00555586	0.32497
ENSRNOG00000004117	Kcnv1	0.407531	0.0055574	0.32497
ENSRNOG00000047014	Homer1	0.386885	0.00558509	0.32497
ENSRNOG00000006136	Pdpk1	0.394869	0.00561144	0.325076
ENSRNOG00000055714	Ak7	-3.7726	0.00566318	0.326666
ENSRNOG00000017676	Plvap	-0.808662	0.00574115	0.328817
ENSRNOG00000029543	Cish	-0.865739	0.00578017	0.329176
ENSRNOG00000010149	Cmc1	-0.987122	0.00590972	0.333607
ENSRNOG00000028879	Slc4a8	0.449401	0.00594477	0.333607
ENSRNOG00000037456	P2rx2	-1.83666	0.00603184	1
ENSRNOG00000058006	Sncg	-1.5585	0.00606112	0.336297
ENSRNOG00000012739	Brf2	-0.382222	0.0063316	0.347333
ENSRNOG00000014588	Dbr1	0.383893	0.00636432	0.347709
ENSRNOG00000000525	Pi16	-0.387265	0.00662163	0.353864
ENSRNOG00000012827	Mlf1	-2.68251	0.00664168	1
ENSRNOG00000012579	Tlcd1	-0.39464	0.0067212	0.353871
ENSRNOG00000014840	Gna14	1.11355	0.00705661	0.356551
ENSRNOG00000033693	Naip6	0.767071	0.00713991	0.359402
ENSRNOG00000010152	RGD1306233	-1.62578	0.00731412	1
ENSRNOG00000025558	Palm2	0.483189	0.00752121	0.368909
ENSRNOG00000016553	Vwa5b1	-1.36705	0.00754837	0.368909
ENSRNOG00000024172	T2	-1.73056	0.00764817	0.370188
ENSRNOG00000001891	Gnb1l	0.523373	0.00769941	0.370188
ENSRNOG00000059045	SNORA44	-1.42182	0.00770636	0.370188
ENSRNOG00000003258	Cdc73	0.416838	0.00771225	0.370188
ENSRNOG00000026310	2024-03-01	0.59278	0.00779321	0.371421
ENSRNOG00000018950	Fa2h	-0.423145	0.00790816	0.374245
ENSRNOG00000015418	Klhl14	1.18808	0.00806474	0.377666
ENSRNOG00000031927	Klk6	-0.533773	0.0082559	0.382619
ENSRNOG00000021536	Plxdc1	0.458031	0.00834725	0.385523
ENSRNOG00000017752	Mccc2	-0.512955	0.00840011	0.386097
ENSRNOG00000061530	Fgf16	1.25973	0.00845202	1
ENSRNOG00000009181	Dleu7	-0.529255	0.00850649	0.38755
ENSRNOG00000053620	AABR07051069.1	-1.155	0.00860969	0.38961
ENSRNOG00000020676	Ppp1r14a	-0.383994	0.00886049	0.392211
ENSRNOG00000023657	Gprin3	0.662669	0.00887145	0.392211
ENSRNOG00000015049	Scn5a	-0.798459	0.0089606	0.393564
ENSRNOG00000010063	Htr2a	0.512403	0.00914976	0.397239
ENSRNOG00000004048	Lrrk2	0.472128	0.00927853	0.399066
ENSRNOG00000016890	Tppp3	-0.494307	0.00932248	0.399066
ENSRNOG00000003054	Cask	1.90609	0.00935311	0.399066
ENSRNOG00000008300	Zbtb8a	-1.13564	0.0097241	1
ENSRNOG00000006118	Klf10	0.522253	0.00974201	0.404481
ENSRNOG00000050978	LOC100911295	-1.04164	0.00978026	0.404481
ENSRNOG00000048273	Apod	-0.388331	0.00978097	0.404481
ENSRNOG00000047396	Rmnd5b	-1.77932	0.00980997	1
ENSRNOG00000014819	Hap1	-0.465238	0.00981364	0.404587
ENSRNOG00000011824	Trh	-0.5364	0.0101714	0.41174
ENSRNOG00000048118	Ankra2	-1.99599	0.0102026	0.41174
ENSRNOG00000057710	Ccnd2	0.445224	0.0102399	0.41174
ENSRNOG00000028627	Hmcn1	0.548746	0.0103158	0.41174
ENSRNOG00000020865	Ano1	-1.30797	0.0103929	0.41174
ENSRNOG00000002462	LOC100911746	2.98597	0.0104679	0.41174
ENSRNOG00000008720	Wbp1	-1.87616	0.010469	0.41174
ENSRNOG00000009197	Asb4	-1.75003	0.0104767	0.41174
ENSRNOG00000025981	Ska2	-0.443077	0.0105081	0.41174
ENSRNOG00000010158	Magel2	-0.86761	0.0105488	0.41174
ENSRNOG00000026091	Slc10a4	-0.571053	0.0105628	0.41174
ENSRNOG00000048088	Mest	0.400946	0.0105835	0.41174
ENSRNOG00000024957	Dnali1	-1.61429	0.0106286	0.41174
ENSRNOG00000028368	Etnk2	-0.511731	0.0108183	0.41445
ENSRNOG00000059479	Adcy1	0.546298	0.0108238	0.41445
ENSRNOG00000059900	Bst2	-0.834521	0.0109502	0.4181
ENSRNOG00000009795	Nfib	0.541886	0.0110957	0.420947
ENSRNOG00000003736	Col5a2	0.440107	0.0113177	0.424506
ENSRNOG00000005451	Dnah11	-1.21433	0.0114654	0.424506
ENSRNOG00000028064	Fhad1	-2.70751	0.0115204	0.424742
ENSRNOG00000018285	Kcna2	0.4453	0.011607	0.425063
ENSRNOG00000016560	RGD1306058	-0.552239	0.0116476	0.42539
ENSRNOG00000050015	LOC100910772	-1.07047	0.0116822	1
ENSRNOG00000003952	Map3k19	-1.99992	0.0118994	1
ENSRNOG00000028187	Sp9	-0.435771	0.011943	0.431488
ENSRNOG00000011991	Slc10a7	-0.437476	0.0122473	0.433028
ENSRNOG00000019447	Ecel1	-0.511017	0.0124375	0.437592
ENSRNOG00000054488	AABR07050417.1	0.382401	0.0126939	0.443132
ENSRNOG00000050104	Clip3	1.7306	0.0127571	0.444
ENSRNOG00000043286	Cpne2	-0.463137	0.0128721	0.444
ENSRNOG00000028814	Oasl2	-0.852393	0.0129406	0.444
ENSRNOG00000018854	Nppc	0.67387	0.0130646	0.445444
ENSRNOG00000017093	Pxdc1	-0.439121	0.0131484	0.446247
ENSRNOG00000020634	Pih1d1	-0.408402	0.0131845	0.446247
ENSRNOG00000020066	Pcdhb11	0.679903	0.0133177	0.448212
ENSRNOG00000005393	Sertad2	0.418579	0.0133397	0.448212
ENSRNOG00000054614	AABR07002779.1	-1.21443	0.0133599	1
ENSRNOG00000032656	Ptprt	0.461403	0.013442	0.449248
ENSRNOG00000013281	Mib1	0.450744	0.0134446	0.449248
ENSRNOG00000042246	LOC690918	-1.31561	0.0136135	0.45089
ENSRNOG00000024338	LOC690276	-1.43465	0.0139388	0.45692
ENSRNOG00000021063	Grin2d	-0.551212	0.0140141	0.457159
ENSRNOG00000011719	Ngb	-0.577171	0.0141229	0.458005
ENSRNOG00000005114	Tmem74	0.578213	0.0141423	0.458005
ENSRNOG00000018379	Zfp688	-0.43028	0.0141892	0.458421
ENSRNOG00000027731	Ubxn10	-1.47148	0.0144903	1
ENSRNOG00000018163	Ipcef1	0.562468	0.0146616	0.461264
ENSRNOG00000047006	Mir2985	0.573502	0.0147234	0.461264
ENSRNOG00000023721	LOC502684	-1.42362	0.0149617	0.466934
ENSRNOG00000008492	Ccdc19	-1.47857	0.0151332	0.467807
ENSRNOG00000032206	Cntnap5b	0.525007	0.0151572	0.467807
ENSRNOG00000025115	Exph5	0.788343	0.0154167	0.467807
ENSRNOG00000020073	Pcdhb8	0.570829	0.0154604	0.467807
ENSRNOG00000023809	Opcml	0.419741	0.0155857	0.467807
ENSRNOG00000055382	Hcn1	0.510276	0.0156185	0.467807
ENSRNOG00000027756	RGD1560175	0.388375	0.0156488	0.467807
ENSRNOG00000008766	Grin2b	0.458767	0.015698	0.467807
ENSRNOG00000010635	Igfbp4	0.563485	0.0158523	0.471027
ENSRNOG00000017136	Syt17	0.616246	0.0160038	0.472726
ENSRNOG00000057724	AC118957.1	0.646835	0.0160889	0.473448
ENSRNOG00000016346	Prkcd	-1.28663	0.016426	0.480522
ENSRNOG00000031058	Was	-0.939508	0.0166896	1
ENSRNOG00000037960	LOC682489	0.432132	0.0169583	0.488465
ENSRNOG00000011320	Igfbpl1	-0.64087	0.0172213	0.491888
ENSRNOG00000017438	Gfra1	-0.470591	0.0174169	0.494771
ENSRNOG00000004489	Adgre5	-0.487283	0.0175659	0.494771
ENSRNOG00000048295	Dmrtc1a	-0.736243	0.017582	0.494771
ENSRNOG00000016244	Mical2	0.450763	0.0178216	0.499004
ENSRNOG00000014358	Zic5	-1.42965	0.018305	0.504922
ENSRNOG00000006079	Psd4	0.732374	0.018358	0.504922
ENSRNOG00000020501	Tjp3	-0.888854	0.0186721	0.504922
ENSRNOG00000027016	Cobll1	-0.404115	0.0186908	0.504922
ENSRNOG00000001242	Gstt3	-0.436237	0.018694	0.504922
ENSRNOG00000002256	Art3	0.405011	0.018815	0.504922
ENSRNOG00000004487	Nek2	1.0868	0.0188305	1
ENSRNOG00000015567	Slc9a2	1.15872	0.0191377	0.510337
ENSRNOG00000001873	P2rx6	-1.64534	0.0193183	0.511099
ENSRNOG00000031495	Tmem170b	0.449667	0.0196472	0.516672
ENSRNOG00000058007	Nde1	-0.47808	0.0196595	0.516672
ENSRNOG00000027935	Lrrc34	-2.01851	0.0199198	0.519848
ENSRNOG00000014871	Zic4	-1.58472	0.0202848	0.524283
ENSRNOG00000053309	Tubd1	-0.656612	0.0203248	0.524309
ENSRNOG00000045913	Prdm16	-0.835247	0.0204778	0.525824
ENSRNOG00000040387	Mir762	-1.06532	0.0205003	1
ENSRNOG00000010308	Nr2f2	-0.887423	0.0205009	0.525824
ENSRNOG00000016854	Lrrc36	-1.58309	0.0205954	0.526502
ENSRNOG00000057702	Insrr	-1.14863	0.0207319	0.527688
ENSRNOG00000048561	Hprt1	-3.18952	0.0208243	0.527688
ENSRNOG00000005998	Smoc1	-0.396561	0.0208877	0.527688
ENSRNOG00000000461	Brd2	-0.89926	0.0209774	0.528962
ENSRNOG00000008237	Unc13b	0.50596	0.0211282	0.529782
ENSRNOG00000016516	Mbp	-0.422096	0.0212602	0.529905
ENSRNOG00000029811	Kcne2	-0.993456	0.0212802	0.529905
ENSRNOG00000004155	Samd14	-0.39419	0.0214972	0.530132
ENSRNOG00000047057	Gpr26	0.458417	0.0215416	0.530254
ENSRNOG00000037886	AABR07019412.1	0.69805	0.0217248	0.530875
ENSRNOG00000018729	Rad9a	-0.383752	0.0219033	0.533582
ENSRNOG00000003251	B3galt2	0.405162	0.021915	0.533582
ENSRNOG00000008219	Ccdc33	-1.46166	0.0220489	0.535191
ENSRNOG00000046980	LOC100910951	-0.592628	0.0220607	0.535191
ENSRNOG00000029686	LOC102555727	-0.705406	0.0222158	0.536052
ENSRNOG00000038190	Dok6	0.407849	0.022386	0.538512
ENSRNOG00000026420	Iqcg	-1.70489	0.0224168	1
ENSRNOG00000058727	AABR07012081.2	-1.25905	0.0226733	1
ENSRNOG00000045721	Rn60_17_0356.1	0.618592	0.0227187	0.5432
ENSRNOG00000013953	Ntrk1	-0.717452	0.022797	0.5432
ENSRNOG00000010694	Tpbg	0.567769	0.0228468	0.5432
ENSRNOG00000016444	AABR07067506.1	-1.80927	0.0233923	0.547723
ENSRNOG00000014644	Zic1	-1.53333	0.0234823	0.547875
ENSRNOG00000002667	Lamc2	0.958162	0.0240987	0.554278
ENSRNOG00000003742	Cdkl5	0.42379	0.0242519	0.554278
ENSRNOG00000002202	Sowahb	0.710902	0.0243317	0.554278
ENSRNOG00000004372	Cbln4	-0.407701	0.0243321	0.554278
ENSRNOG00000012697	Rsb66	-2.03671	0.0244909	1
ENSRNOG00000042289	Plcxd2	0.558351	0.0248033	0.559195
ENSRNOG00000007510	Bbs12	0.725561	0.0251268	0.561387
ENSRNOG00000038291	Lrrc63	1.24148	0.0251294	1
ENSRNOG00000012759	Col19a1	0.567462	0.025181	0.561387
ENSRNOG00000033517	LOC100360791	0.525178	0.0251872	0.561387
ENSRNOG00000033609	Irx1	-0.857042	0.0253947	1
ENSRNOG00000058852	Rps2-ps1	0.900613	0.0254708	1
ENSRNOG00000048166	Arhgap19	0.465368	0.0255609	0.567833
ENSRNOG00000005247	LOC100912008	2.24912	0.0257131	0.568111
ENSRNOG00000000542	Dnah8	-1.59435	0.0259017	1
ENSRNOG00000009902	Lrrc46	-0.790298	0.0261413	0.568111
ENSRNOG00000047848	Cbr1	-1.19397	0.0261644	1
ENSRNOG00000007268	RGD1561796	-0.395841	0.0261971	0.568111
ENSRNOG00000059348	LOC103694902	1.09799	0.0262075	0.568111
ENSRNOG00000012442	Cemip	0.450799	0.0265621	0.572626
ENSRNOG00000010934	Spa17	-0.567265	0.0268116	0.575636
ENSRNOG00000060984	AABR07067737.1	-2.18595	0.0269909	1
ENSRNOG00000061508	Reps2	0.423279	0.0271112	0.57636
ENSRNOG00000009577	Ndst4	0.780469	0.0271314	0.57636
ENSRNOG00000010079	Car3	-0.714456	0.0271455	0.57636
ENSRNOG00000024120	Rxfp1	0.903341	0.0272897	0.577596
ENSRNOG00000004075	Ccdc42	0.640645	0.0276615	0.583628
ENSRNOG00000017899	Akr7a3	-0.462348	0.0279256	0.586438
ENSRNOG00000056115	SNORD113	1.39564	0.0280198	1
ENSRNOG00000024917	Als2cr12	-1.50545	0.0285171	1
ENSRNOG00000019358	Esr1	-0.841623	0.0285815	0.589052
ENSRNOG00000006471	Pvalb	0.434715	0.028624	0.589052
ENSRNOG00000010053	Calcr	-0.519849	0.0286637	0.589052
ENSRNOG00000053147	AC141521.2	1.89297	0.0288039	1
ENSRNOG00000061527	Gck	-1.58478	0.0288402	1
ENSRNOG00000022533	Micall2	-0.795132	0.0288795	0.592123
ENSRNOG00000014937	Lrrc71	-1.15757	0.028997	0.592838
ENSRNOG00000001376	Mettl7a	-0.470332	0.0290244	0.592838
ENSRNOG00000060376	AABR07000670.1	-1.0903	0.0291004	1
ENSRNOG00000000634	RGD1306739	-0.415515	0.0291251	0.593993
ENSRNOG00000052689	AABR07072264.2	-1.18252	0.0292728	1
ENSRNOG00000011145	Crhr2	-2.19497	0.0294066	0.595226
ENSRNOG00000010617	Scube1	0.701382	0.029407	0.595226
ENSRNOG00000012094	Ltbp2	1.26877	0.0294093	1
ENSRNOG00000016394	Wdr77	-1.67305	0.0297481	1
ENSRNOG00000051158	C2	1.34842	0.0297764	1
ENSRNOG00000014143	Col24a1	0.675012	0.0299132	0.599399
ENSRNOG00000033389	Susd2	-0.421351	0.0306054	0.603281
ENSRNOG00000012563	Arhgap29	0.46151	0.0312621	0.608459
ENSRNOG00000004327	Ddc	-0.478983	0.0312796	0.608459
ENSRNOG00000014971	Mas1	0.965791	0.0313284	0.608459
ENSRNOG00000055404	AABR07012826.1	0.45361	0.0314872	0.609489
ENSRNOG00000042741	Adgb	-1.72697	0.0317377	1
ENSRNOG00000002504	Spata17	-1.1218	0.0319067	0.609599
ENSRNOG00000007012	Ly75	0.438544	0.0321166	0.609599
ENSRNOG00000048608	AABR07029056.1	1.10571	0.0321699	0.609599
ENSRNOG00000022331	Ccdc78	-1.69714	0.0321804	0.609599
ENSRNOG00000023896	Dusp6	0.470924	0.0322526	0.609599
ENSRNOG00000004666	Prr5l	-0.503197	0.0324772	0.609599
ENSRNOG00000026050	Epb41l4a	-0.492133	0.0326772	0.609599
ENSRNOG00000020164	Ifitm10	-0.381204	0.0326793	0.609599
ENSRNOG00000016117	Myof	0.530345	0.0327842	0.609635
ENSRNOG00000010833	Mthfd2	-0.398878	0.0329357	0.609635
ENSRNOG00000046515	St6gal2	0.474845	0.0329913	0.609635
ENSRNOG00000001700	Dfnb31	-0.410811	0.0331229	0.610329
ENSRNOG00000018631	Enkur	-0.528569	0.0333326	0.610466
ENSRNOG00000050806	Spty2d1	0.415472	0.0333422	0.610466
ENSRNOG00000024569	Gimap9	-1.20478	0.0333802	1
ENSRNOG00000011453	Kif6	-0.810023	0.033458	0.610972
ENSRNOG00000004120	RGD1565844	-0.844814	0.0335944	1
ENSRNOG00000022807	Pced1b	-0.459513	0.0339253	0.611896
ENSRNOG00000005934	Mlip	0.589565	0.0346776	0.612179
ENSRNOG00000059793	Rab37	-1.22187	0.0347675	1
ENSRNOG00000021714	Fam92b	-1.19346	0.0350155	0.61412
ENSRNOG00000055722	SNORD42	-1.10722	0.0350204	1
ENSRNOG00000008015	Fos	0.421508	0.0351693	0.614337
ENSRNOG00000014193	Lig1	-0.575289	0.0353011	0.614337
ENSRNOG00000032085	Dlec1	-2.39306	0.0353091	0.614337
ENSRNOG00000022491	Wdr76	0.617736	0.0355308	0.614337
ENSRNOG00000027374	Cfap46	-1.55655	0.0356083	0.614337
ENSRNOG00000058752	Popdc2	-0.468724	0.0357879	0.614337
ENSRNOG00000059443	Zfp622	-1.95483	0.0358919	1
ENSRNOG00000017679	Cckbr	0.383321	0.0361458	0.615715
ENSRNOG00000021670	Frem2	0.722531	0.0362682	0.616579
ENSRNOG00000013263	Ccdc151	-1.19161	0.0363361	1
ENSRNOG00000006876	Msx1	-1.46808	0.0364205	1
ENSRNOG00000053968	AABR07019086.1	0.387601	0.0366495	0.618665
ENSRNOG00000004641	Sstr4	0.443841	0.0366872	0.618665
ENSRNOG00000015156	Gal	-0.727166	0.0368468	0.619305
ENSRNOG00000016977	Calb2	-1.17675	0.0368593	0.619305
ENSRNOG00000002120	Spata18	-1.91097	0.0369387	1
ENSRNOG00000061429	Rph3al	-0.820873	0.0369751	0.619305
ENSRNOG00000007490	Gabrr2	1.16566	0.0370321	1
ENSRNOG00000012450	Dynlrb2	-1.86645	0.0370955	0.619305
ENSRNOG00000019613	Syt9	0.431438	0.0371881	0.619305
ENSRNOG00000025239	Nudt15	0.661492	0.0373242	0.619305
ENSRNOG00000004029	Pvrl4	1.23121	0.0375267	1
ENSRNOG00000038881	Hcls1	0.528701	0.0375429	0.620844
ENSRNOG00000048411	Uhrf1	0.569019	0.0375863	0.620844
ENSRNOG00000011901	Rrad	-0.707317	0.0376435	0.620844
ENSRNOG00000031448	Stpg1	-1.04731	0.0379339	0.623267
ENSRNOG00000000529	Pim1	0.693927	0.0384693	0.625424
ENSRNOG00000043193	Smim1	-0.58155	0.0385434	0.625424
ENSRNOG00000061409	SNORA66	1.13876	0.0385518	1
ENSRNOG00000028215	Nup160	0.393519	0.0386397	0.625424
ENSRNOG00000031138	Irgm	-0.495858	0.0388358	0.625424
ENSRNOG00000032522	RGD1560784	-0.416173	0.0388884	0.625424
ENSRNOG00000026392	Cdh12	0.491177	0.0389156	0.625424
ENSRNOG00000030111	Cyp11b2	1.19421	0.0390288	1
ENSRNOG00000001825	Pkp2	0.56691	0.0391401	0.625424
ENSRNOG00000037146	Ctxn2	-0.439431	0.039218	0.625424
ENSRNOG00000010524	Cryab	-0.429584	0.0392286	0.625424
ENSRNOG00000043465	Arc	0.44554	0.0393046	0.625892
ENSRNOG00000011954	Kiss1r	-0.549417	0.0394999	0.626775
ENSRNOG00000054665	AABR07066861.1	-0.910923	0.0395502	1
ENSRNOG00000004660	Fzd6	-0.654173	0.0400713	0.626778
ENSRNOG00000025273	L3mbtl4	1.18281	0.040122	1
ENSRNOG00000028781	Abcc6	-0.433455	0.0402919	0.628149
ENSRNOG00000007647	Oprk1	0.403187	0.0407318	0.630311
ENSRNOG00000002004	Prdm8	0.808135	0.0408258	0.630311
ENSRNOG00000055809	Epb4.1l1	1.33356	0.040862	0.630311
ENSRNOG00000004252	Eif3h	0.489397	0.041209	0.630311
ENSRNOG00000000070	Dr1	0.457545	0.0412504	0.630311
ENSRNOG00000019622	Ackr3	0.44991	0.0413072	0.630311
ENSRNOG00000047864	RT1-DMa	-1.23724	0.0413387	1
ENSRNOG00000058654	Mex3a	0.758107	0.0414446	0.630311
ENSRNOG00000010128	Slc27a2	-0.730075	0.0415357	0.630779
ENSRNOG00000026514	Wdr93	-1.09307	0.0418523	1
ENSRNOG00000046971	Ccer2	-0.685271	0.0419167	0.630956
ENSRNOG00000050800	LOC100911576	-0.693011	0.0420846	0.630956
ENSRNOG00000052420	AABR07034980.1	-0.567803	0.0426626	0.630993
ENSRNOG00000001369	Oas1a	-1.06027	0.0430968	1
ENSRNOG00000029663	Il1rapl1	0.549791	0.0431463	0.630993
ENSRNOG00000041468	Mir1188	-0.824831	0.0433887	0.631287
ENSRNOG00000028335	Fat4	0.495545	0.043459	0.631287
ENSRNOG00000053430	Slco4a1	-0.554554	0.0435894	0.63187
ENSRNOG00000057556	Pdzrn3	0.469961	0.0436761	0.63187
ENSRNOG00000026907	Zbtb37	0.813359	0.0440364	0.634115
ENSRNOG00000020307	RGD1309139	-0.883171	0.0440644	1
ENSRNOG00000023116	Agmo	-0.555446	0.044081	0.634115
ENSRNOG00000006956	Adamtsl1	0.706728	0.0441461	0.634115
ENSRNOG00000050796	AABR07026893.1	0.382716	0.0443571	0.635404
ENSRNOG00000020478	Camk4	0.418941	0.044561	0.635637
ENSRNOG00000010018	Clec4a3	0.740572	0.0445891	1
ENSRNOG00000004499	Gpr135	0.400167	0.0447551	0.635637
ENSRNOG00000011316	Fam167a	-1.1561	0.0464074	0.64553
ENSRNOG00000049556	AABR07071445.1	0.556588	0.0464935	0.64553
ENSRNOG00000020193	Runx2	0.589491	0.0467502	0.647601
ENSRNOG00000007839	Slc16a7	0.416519	0.0471619	0.649617
ENSRNOG00000012216	Tgfbi	-0.587587	0.0472229	0.649617
ENSRNOG00000015982	Wnt11	-1.21343	0.0474894	1
ENSRNOG00000016874	Zfp521	-0.462177	0.0479971	0.655051
ENSRNOG00000021109	Ccdc114	-1.2516	0.0479991	0.655051
ENSRNOG00000047457	Vipr1	0.655815	0.0481053	0.655051
ENSRNOG00000035467	Mir23b	1.14532	0.0483265	1
ENSRNOG00000059750	BC028528	-0.641361	0.0489446	0.661373
ENSRNOG00000024494	AABR07056633.1	-0.785378	0.0489632	0.661373
ENSRNOG00000000716	Htr1f	0.530144	0.0492998	0.662631
ENSRNOG00000014427	Chrnb4	-1.14944	0.049484	1
ENSRNOG00000031408	AC097129.1	-1.07283	0.0497133	1
ENSRNOG00000015071	Zim1	-0.836101	0.049735	0.662631
ENSRNOG00000019183	Alox15	0.942171	0.0499441	0.662631

## Sheet: Table SE.2
Table SE 2: Log2 fold change and p-value statistics for genes significantly regulated between Saline-Heroin and Saline-Saline rats
gene_id	gene_name	log2FoldChange	pvalue	padj
ENSRNOG00000032401	RGD1564447	1.92975	4e-08	0.000726241
ENSRNOG00000014288	Fn1	0.850765	5.87e-07	0.00533667
ENSRNOG00000008015	Fos	-0.964427	1.17e-06	0.00706847
ENSRNOG00000042905	RT1-T24-4	-1.54998	2.32e-06	0.0098917
ENSRNOG00000023387	LOC100912599	2.99854	2.72e-06	0.0098917
ENSRNOG00000004327	Ddc	-0.823298	7.68e-06	0.0232479
ENSRNOG00000003463	Srebf1	-0.430555	1.18e-05	0.0294337
ENSRNOG00000028356	Chchd10	2.78041	1.58e-05	0.0294337
ENSRNOG00000016660	Cox5b	-0.443176	1.73e-05	0.0294337
ENSRNOG00000016391	LOC100912163	-1.68949	1.78e-05	0.0294337
ENSRNOG00000033979	AABR07047140.1	-0.653237	2.65e-05	0.0401709
ENSRNOG00000008709	Arhgap32	0.4035	4.31e-05	0.0559942
ENSRNOG00000009740	Slco1c1	-0.397244	0.00012744	0.12865
ENSRNOG00000033134	Mef2c	0.715522	0.000142275	0.131268
ENSRNOG00000047057	Gpr26	0.52356	0.000144503	0.131268
ENSRNOG00000019022	Fam89a	-0.621259	0.000168862	0.131268
ENSRNOG00000018712	Camk2a	0.419305	0.000170853	0.131268
ENSRNOG00000006076	Steap2	-0.77413	0.000181848	0.131268
ENSRNOG00000006663	Usp2	0.412766	0.000186822	0.131268
ENSRNOG00000014061	Dusp5	-0.825651	0.000194355	0.131268
ENSRNOG00000048016	Mff	1.92532	0.000204655	0.131268
ENSRNOG00000010888	Ankrd33b	0.75495	0.00020805	0.131268
ENSRNOG00000026053	Grem1	1.22296	0.000210609	0.131268
ENSRNOG00000010149	Cmc1	-1.26984	0.000218449	0.131268
ENSRNOG00000017369	Mustn1	0.965691	0.00022999	0.131268
ENSRNOG00000009300	Tlk1	-1.18245	0.000248811	0.131268
ENSRNOG00000016248	Sox18	-0.78898	0.000254656	0.131268
ENSRNOG00000000168	Gatm	-0.385206	0.000257907	0.131268
ENSRNOG00000014226	Plch2	0.677129	0.000283587	0.131268
ENSRNOG00000003645	Hnrnpab	-2.11909	0.000284729	0.131268
ENSRNOG00000052357	Fosl2	-0.704185	0.000288963	0.131268
ENSRNOG00000003253	Qdpr	-0.42693	0.000343627	0.146102
ENSRNOG00000001747	Pak2	-1.04431	0.000351102	0.146102
ENSRNOG00000021569	Tiam1	0.431132	0.000369542	0.146102
ENSRNOG00000008873	Ino80b	3.14333	0.000369859	0.146102
ENSRNOG00000045814	RGD1563962	1.86629	0.000443474	0.165038
ENSRNOG00000005034	Arhgef25	0.383146	0.000448433	0.165038
ENSRNOG00000002093	Tgfbr3	0.447119	0.000507342	0.16812
ENSRNOG00000002916	Car4	-0.767577	0.000508518	0.16812
ENSRNOG00000002462	LOC100911746	3.4255	0.000510198	0.16812
ENSRNOG00000031709	Ppfibp1	0.678217	0.000517814	0.16812
ENSRNOG00000023386	Gorasp2	-3.63761	0.000549108	0.16812
ENSRNOG00000042971	LOC363337	-1.18346	0.00055611	0.16812
ENSRNOG00000020616	Yif1b	-2.11876	0.000561088	0.16812
ENSRNOG00000000777	RT1-S3	-0.682498	0.000563022	0.16812
ENSRNOG00000000172	Sqrdl	-0.802913	0.000607841	0.178146
ENSRNOG00000015268	Ppapdc2	0.44139	0.00066182	0.181968
ENSRNOG00000049394	LOC679739	-3.6889	0.000687321	0.181968
ENSRNOG00000030351	LOC685520	0.531799	0.000727972	0.181968
ENSRNOG00000042838	Junb	-0.730758	0.000731726	0.181968
ENSRNOG00000000640	Egr2	-1.69333	0.000735086	0.181968
ENSRNOG00000001478	Gtf2ird1	-0.697304	0.00074105	0.181968
ENSRNOG00000027016	Cobll1	-0.637041	0.00075846	0.18376
ENSRNOG00000024149	Prr18	-0.616129	0.000913994	0.211945
ENSRNOG00000048411	Uhrf1	0.827966	0.000931885	0.211945
ENSRNOG00000022609	Mrps10	-0.461008	0.000933112	0.211945
ENSRNOG00000029042	Mt-nd6	0.421157	0.00103191	0.221775
ENSRNOG00000011305	Sox10	-0.563441	0.00103202	0.221775
ENSRNOG00000005826	AABR07065923.1	-1.08348	0.00103566	0.221775
ENSRNOG00000004180	Fam19a2	0.458792	0.00104688	0.221775
ENSRNOG00000004699	Fibin	0.626952	0.00104714	0.221775
ENSRNOG00000057713	Cav2	-0.469772	0.00104962	0.221775
ENSRNOG00000029184	Epha6	0.49967	0.00122112	0.246544
ENSRNOG00000025115	Exph5	0.904636	0.00123866	0.247337
ENSRNOG00000015567	Slc9a2	1.45617	0.00128915	0.254198
ENSRNOG00000021657	Pld6	-1.12854	0.001301	0.254198
ENSRNOG00000019422	Egr1	-0.581362	0.00135548	0.257855
ENSRNOG00000003841	Kcnh1	0.436508	0.00139008	0.257855
ENSRNOG00000022957	Ctxn3	-1.20018	0.00139827	0.257855
ENSRNOG00000016541	Enc1	0.46868	0.00141651	0.257855
ENSRNOG00000017899	Akr7a3	-0.757731	0.00144144	0.257855
ENSRNOG00000001700	Dfnb31	-0.525857	0.0014523	0.257855
ENSRNOG00000033734	Tnnt2	2.14045	0.00147487	0.257855
ENSRNOG00000055962	Bgn	0.875225	0.00148682	0.257855
ENSRNOG00000015502	Hiat1	-0.635977	0.00149	0.257855
ENSRNOG00000032703	Rasgrp3	-0.482124	0.0016836	0.275778
ENSRNOG00000007151	Cdk14	0.472942	0.00168463	0.275778
ENSRNOG00000028368	Etnk2	-0.699838	0.00188419	0.300329
ENSRNOG00000008376	Slc2a3	1.76483	0.0019756	0.309471
ENSRNOG00000007407	LOC100910710	-0.523407	0.00210472	0.312077
ENSRNOG00000001825	Pkp2	1.05636	0.00214379	0.312077
ENSRNOG00000005375	RGD1564053	0.474801	0.00214641	0.312077
ENSRNOG00000050407	Hiat1	2.29615	0.00217479	0.312077
ENSRNOG00000004100	Trib1	-0.562765	0.00219719	0.312077
ENSRNOG00000049397	AABR07049880.1	-1.09407	0.00226749	0.317715
ENSRNOG00000021183	Rcor2	1.20583	0.00228156	0.317715
ENSRNOG00000046667	Fosb	-0.628776	0.0022905	0.317715
ENSRNOG00000019484	Slc6a9	-0.444718	0.00231895	0.319224
ENSRNOG00000012181	Lpl	0.43478	0.00235631	0.321929
ENSRNOG00000020246	Myl9	0.715643	0.0023914	0.324174
ENSRNOG00000013369	Gbx1	-1.57217	0.00241722	0.324174
ENSRNOG00000001544	Cyyr1	-0.559323	0.00242725	0.324174
ENSRNOG00000010063	Htr2a	0.53366	0.00245261	0.324174
ENSRNOG00000054978	Hist1h1c	-0.455417	0.00246195	0.324174
ENSRNOG00000006235	Nell2	0.433045	0.00248241	0.324517
ENSRNOG00000000957	LOC100361103	-0.969287	0.00268082	0.338356
ENSRNOG00000047225	Tma7	-2.71418	0.00268137	0.338356
ENSRNOG00000054488	AABR07050417.1	0.466891	0.00277089	0.34724
ENSRNOG00000037886	AABR07019412.1	0.993463	0.00281602	0.349768
ENSRNOG00000003538	Adamts4	-0.529131	0.00282956	0.349768
ENSRNOG00000012681	Lgals9	-0.623158	0.00287633	0.353147
ENSRNOG00000007030	Epha7	0.397167	0.00291916	0.356
ENSRNOG00000013934	St5	-0.576877	0.00298561	0.36117
ENSRNOG00000007607	Nr4a1	-0.91343	0.00328874	0.378607
ENSRNOG00000030285	Epha3	0.384267	0.00329937	0.378607
ENSRNOG00000024923	Nnat	-0.447688	0.00330614	0.378607
ENSRNOG00000022386	Opalin	-0.548558	0.00334968	0.378607
ENSRNOG00000011238	Tiparp	-0.469691	0.00335196	0.378607
ENSRNOG00000015148	Erc2	0.439033	0.00335456	0.378607
ENSRNOG00000012172	Spi1	-0.732673	0.00338697	0.379906
ENSRNOG00000021198	Hist1h2bg	-0.451634	0.00341296	0.380472
ENSRNOG00000026309	Lrrc23	-2.58705	0.00347234	0.382647
ENSRNOG00000059605	Ddn	0.416797	0.00349981	0.383103
ENSRNOG00000014971	Mas1	1.02456	0.00354791	0.383873
ENSRNOG00000017676	Plvap	-1.03001	0.00357023	0.383873
ENSRNOG00000007410	Dab1	0.432962	0.0035973	0.384509
ENSRNOG00000007545	Angptl4	-0.749844	0.00363925	0.386719
ENSRNOG00000053620	AABR07051069.1	-1.2774	0.0037721	0.389448
ENSRNOG00000004516	Itgbl1	1.47455	0.00386675	0.393885
ENSRNOG00000061215	Crym	0.521638	0.00388011	0.393885
ENSRNOG00000061910	Igfbp3	0.872099	0.00395713	0.396187
ENSRNOG00000008837	Ass1	-0.608259	0.0039682	0.396187
ENSRNOG00000013322	Pola1	0.521183	0.00404835	0.401719
ENSRNOG00000010695	Pdgfc	0.381891	0.00411123	0.401719
ENSRNOG00000015719	Egr4	-0.547361	0.00411525	0.401719
ENSRNOG00000055608	Zfp94	0.456166	0.00424905	0.403751
ENSRNOG00000008676	Emp1	0.930764	0.00426615	0.403751
ENSRNOG00000008423	Gpr22	0.564602	0.004365	0.410031
ENSRNOG00000057683	AABR07027212.1	0.478469	0.00437763	0.410031
ENSRNOG00000059840	Unc5a	0.438947	0.00457309	0.412209
ENSRNOG00000057556	Pdzrn3	0.58726	0.00461513	0.413111
ENSRNOG00000013869	Kcnj4	0.414249	0.00470014	0.418658
ENSRNOG00000016731	Tpm2	0.725896	0.00477205	0.421679
ENSRNOG00000016701	Gng8	-0.435643	0.00482688	0.421679
ENSRNOG00000047098	Hbb-b1	0.998311	0.00508057	0.42907
ENSRNOG00000058007	Nde1	-0.670401	0.00510789	0.42907
ENSRNOG00000017752	Mccc2	-0.547401	0.0051267	0.42907
ENSRNOG00000000383	Mypn	1.24535	0.00514761	0.42907
ENSRNOG00000033942	Grin2a	0.640432	0.00524145	0.434333
ENSRNOG00000007377	Slit3	0.458954	0.00538348	0.435806
ENSRNOG00000032395	Tfcp2	0.494811	0.00539701	0.435806
ENSRNOG00000051837	Nwd2	0.671883	0.00545871	0.435806
ENSRNOG00000011647	S100a6	1.23303	0.00546556	0.435806
ENSRNOG00000005659	Aurkb	-1.74352	0.00547394	0.435806
ENSRNOG00000018366	RGD1310819	0.404679	0.00549225	0.435806
ENSRNOG00000029912	2024-09-05	0.418829	0.0056553	0.444859
ENSRNOG00000001715	Ece2	-0.446295	0.00575595	0.450825
ENSRNOG00000024207	Fgfrl1	-0.408529	0.00600313	0.462216
ENSRNOG00000033796	Kcnj5	-0.801563	0.00613602	0.464846
ENSRNOG00000052070	Aldh1a3	1.70538	0.00624355	0.470583
ENSRNOG00000018379	Zfp688	-0.493909	0.00627691	0.470583
ENSRNOG00000048676	Pip5kl1	-0.945719	0.00631564	0.470583
ENSRNOG00000013426	Mrgprf	1.91017	0.00639568	0.473213
ENSRNOG00000011542	Apopt1	-2.23825	0.00640638	0.473213
ENSRNOG00000053753	Rn60_8_0646.1	0.617024	0.00659051	0.478507
ENSRNOG00000029686	LOC102555727	-0.938424	0.00661765	0.478507
ENSRNOG00000025059	Nxph4	-0.649942	0.00668237	0.478507
ENSRNOG00000031802	LOC100360056	0.570689	0.00693232	0.490144
ENSRNOG00000051563	Giot1	0.724026	0.00700656	0.491558
ENSRNOG00000017406	Atrnl1	0.398692	0.00712155	0.495777
ENSRNOG00000006526	Sema3c	-0.643512	0.00714839	0.495777
ENSRNOG00000000956	Rasl11a	-1.00797	0.00727278	0.496284
ENSRNOG00000001469	Eln	0.888143	0.00740961	0.502388
ENSRNOG00000024689	Hopx	0.474355	0.00747949	0.50439
ENSRNOG00000037919	Chic1	0.696436	0.00750571	0.50439
ENSRNOG00000048864	LOC100909526	1.52762	0.00774273	0.511612
ENSRNOG00000015160	Gem	-0.937284	0.00783893	0.513147
ENSRNOG00000015003	Pex11a	-0.395051	0.00799475	0.515512
ENSRNOG00000013057	Prc1	-0.974459	0.00800408	0.515512
ENSRNOG00000013141	Eno2	-0.804505	0.00800711	0.515512
ENSRNOG00000021063	Grin2d	-0.656434	0.00808911	0.515744
ENSRNOG00000011521	Filip1	0.403456	0.00820519	0.518426
ENSRNOG00000008510	Abtb2	-0.476791	0.00823445	0.518426
ENSRNOG00000014461	Galns	-0.607029	0.00824529	0.518426
ENSRNOG00000057315	Kcnh3	0.492768	0.00859393	0.531158
ENSRNOG00000021670	Frem2	0.834692	0.00866722	0.532346
ENSRNOG00000029047	Cubn	1.72476	0.00867175	0.532346
ENSRNOG00000022767	Elfn1	-0.497034	0.00877507	0.534777
ENSRNOG00000019018	Plat	0.536042	0.00886209	0.534777
ENSRNOG00000012290	Gchfr	-0.929097	0.00888021	0.534777
ENSRNOG00000033531	Cacna2d1	0.40424	0.00888793	0.534777
ENSRNOG00000046864	Acot4	0.518607	0.0090248	0.537671
ENSRNOG00000033883	Stard8	0.466985	0.00928776	0.55141
ENSRNOG00000016890	Tppp3	-0.593625	0.0093959	0.554327
ENSRNOG00000012645	Mecom	-0.915621	0.00946469	0.556579
ENSRNOG00000026310	2024-03-01	0.663973	0.00949759	0.556712
ENSRNOG00000004179	Nts	-0.597927	0.00957764	0.557792
ENSRNOG00000001618	Ripk4	-0.8427	0.00964429	0.557792
ENSRNOG00000050104	Clip3	1.0457	0.00966951	0.557792
ENSRNOG00000025216	Alkbh6	2.11622	0.00976016	0.559869
ENSRNOG00000047446	Foxc2	1.89094	0.00976712	0.559869
ENSRNOG00000050877	LOC100912538	2.4049	0.00988943	0.563734
ENSRNOG00000051307	Aoc3	1.81919	0.00989659	0.563734
ENSRNOG00000017233	Mmachc	-0.385397	0.00993312	0.564046
ENSRNOG00000003746	Gjb1	-0.568922	0.010082	0.570337
ENSRNOG00000008749	Col5a1	0.626992	0.0103017	0.570337
ENSRNOG00000012580	Ccdc141	-0.437445	0.0103264	0.570337
ENSRNOG00000023549	Samd5	-0.39928	0.010429	0.573506
ENSRNOG00000006591	Fam163b	0.484109	0.01051	0.573506
ENSRNOG00000027736	Cnn1	2.08263	0.0105426	0.573564
ENSRNOG00000004614	Lypd6b	-0.723449	0.0108188	0.57582
ENSRNOG00000033984	Ifnlr1	-0.955074	0.0108238	0.57582
ENSRNOG00000012443	Cpt2	-0.421692	0.0112055	0.580178
ENSRNOG00000009540	Gpr3	-0.806271	0.0113986	0.580178
ENSRNOG00000006255	Nipal4	-0.692625	0.0116624	0.585093
ENSRNOG00000004423	Zfp238	0.463979	0.0116883	0.585093
ENSRNOG00000018086	Slc22a8	0.745746	0.0118996	0.592404
ENSRNOG00000002471	Polq	2.08239	0.0120745	0.594597
ENSRNOG00000013631	Slc31a2	-0.483847	0.0121366	0.596036
ENSRNOG00000008517	Cdc42ep1	-0.46353	0.0124314	0.603985
ENSRNOG00000008890	Slc18a2	-2.22638	0.0125268	0.604594
ENSRNOG00000017249	Zfp366	-1.45627	0.0125816	0.604816
ENSRNOG00000058571	AABR07024542.1	0.399252	0.0127295	0.607124
ENSRNOG00000045895	Dcp2	-1.14118	0.0127523	0.607124
ENSRNOG00000053232	Ror2	0.63668	0.0127575	0.607124
ENSRNOG00000025998	Aim1	-1.0802	0.0128126	0.607878
ENSRNOG00000047393	Krt18	-2.09695	0.0129265	0.611687
ENSRNOG00000048231	Tmem235	-0.84563	0.0129655	0.611921
ENSRNOG00000001347	AABR07036374.1	0.500282	0.0129988	0.611921
ENSRNOG00000036711	Spn	-1.15213	0.0132115	0.617138
ENSRNOG00000024703	Dock5	-0.431687	0.0133414	0.621607
ENSRNOG00000048924	Islr	1.12757	0.0135639	0.62875
ENSRNOG00000007038	Cntn5	0.54676	0.0136558	0.63065
ENSRNOG00000000455	Tap2	-1.56359	0.0138649	0.63065
ENSRNOG00000024039	Serinc5	-0.392347	0.0139173	0.63065
ENSRNOG00000049215	Cbx2	0.563291	0.0139995	0.632765
ENSRNOG00000028335	Fat4	0.701875	0.0140776	0.63318
ENSRNOG00000018509	Cx3cr1	-0.548057	0.014368	0.635064
ENSRNOG00000047003	LOC100912852	0.400974	0.0146046	0.637595
ENSRNOG00000029195	Uba7	-0.70873	0.0148427	0.643692
ENSRNOG00000012818	Ksr1	0.391303	0.0149986	0.645413
ENSRNOG00000031700	Map3k5	0.418164	0.0150245	0.645413
ENSRNOG00000001325	Il3ra	-0.464198	0.0152101	0.650313
ENSRNOG00000000169	Spata5l1	0.426275	0.0153764	0.655143
ENSRNOG00000021669	Mybl1	-0.425622	0.0156827	0.658008
ENSRNOG00000020684	Vat1	-0.385286	0.0162443	0.667996
ENSRNOG00000031506	LOC100360087	1.87985	0.0162781	0.667996
ENSRNOG00000020164	Ifitm10	-0.432174	0.0162854	0.667996
ENSRNOG00000015835	Cacna2d2	-0.461416	0.0163223	0.668002
ENSRNOG00000017689	Itih3	-0.429784	0.0164239	0.67065
ENSRNOG00000059702	Tex9	-0.401947	0.0166613	0.672784
ENSRNOG00000031927	Klk6	-0.517482	0.0167392	0.672921
ENSRNOG00000002004	Prdm8	0.817308	0.0168257	0.672921
ENSRNOG00000011947	Tifab	-0.546843	0.016891	0.673085
ENSRNOG00000009563	Krt2	-0.96283	0.0170185	0.673732
ENSRNOG00000048243	Hs6st3	0.733362	0.0171328	0.675478
ENSRNOG00000040166	Ankrd34b	-0.390705	0.0173183	0.678211
ENSRNOG00000049229	LOC100911238	1.40127	0.0175262	0.681002
ENSRNOG00000035516	Mir132	-0.757341	0.0176191	0.681002
ENSRNOG00000053272	Chi3l1	-0.494252	0.0176205	0.681002
ENSRNOG00000016620	Csnk1g1	0.520044	0.0177197	0.681002
ENSRNOG00000050841	Ache	-0.497363	0.0177343	0.681002
ENSRNOG00000026504	Fam114a1	-0.556395	0.0178787	0.681002
ENSRNOG00000011316	Fam167a	-1.3574	0.0181005	0.681002
ENSRNOG00000016196	Dlgap1	0.3936	0.0182303	0.681612
ENSRNOG00000005154	Fam150b	0.963528	0.0183356	0.683699
ENSRNOG00000009577	Ndst4	0.819966	0.0185523	0.688285
ENSRNOG00000006204	Slc30a3	1.16705	0.0186507	0.688825
ENSRNOG00000009014	Slc35f2	-0.877133	0.0189729	0.692812
ENSRNOG00000019363	Fam212a	-0.997215	0.0189766	0.692812
ENSRNOG00000020084	Pcdhb5	-0.514245	0.0190711	0.692812
ENSRNOG00000013577	Kdelr3	1.08426	0.0190904	0.692812
ENSRNOG00000010600	Cysrt1	-1.17033	0.0191876	0.692812
ENSRNOG00000021287	Hexim2	-0.436424	0.0192727	0.692812
ENSRNOG00000008237	Unc13b	0.417363	0.0196295	0.695054
ENSRNOG00000021155	Ctsk	0.715129	0.0196902	0.695054
ENSRNOG00000020573	Efna1	-0.456498	0.0197889	0.695519
ENSRNOG00000001115	Slc29a4	-0.50745	0.0198547	0.696487
ENSRNOG00000046845	LOC100910957	-0.751564	0.019931	0.697361
ENSRNOG00000029886	Hba1	0.974454	0.0199948	0.697361
ENSRNOG00000047880	Ints1	0.95831	0.020049	0.697912
ENSRNOG00000056151	Rasgrf2	0.584611	0.0201118	0.698759
ENSRNOG00000026323	Eqtn	-0.846234	0.0201582	0.699036
ENSRNOG00000028649	Tox3	0.429143	0.0204305	0.705785
ENSRNOG00000017136	Syt17	0.796953	0.0207954	0.710113
ENSRNOG00000004756	Syt2	-0.526547	0.0208468	0.710113
ENSRNOG00000002305	Slc15a2	0.441363	0.0208595	0.710113
ENSRNOG00000009143	Lrrc57	0.419459	0.0208684	0.710113
ENSRNOG00000009372	Tacr3	-0.649078	0.0210166	0.711161
ENSRNOG00000014034	Olfml2a	0.435544	0.0210166	0.711161
ENSRNOG00000042224	Cyp2j10	-0.43262	0.0211487	0.713359
ENSRNOG00000001585	Nrip1	0.441402	0.0211643	0.713359
ENSRNOG00000005964	Nr4a3	-0.530833	0.0212414	0.713359
ENSRNOG00000038328	Gjc2	-0.512266	0.0212779	0.713359
ENSRNOG00000037476	Galnt9	0.468959	0.0213393	0.714099
ENSRNOG00000002215	Mylk	0.478614	0.0215718	0.714813
ENSRNOG00000025823	Rbm46	-0.9679	0.0216234	0.714813
ENSRNOG00000057501	Fam81a	0.446036	0.0221489	0.721077
ENSRNOG00000000572	Chst3	-0.499933	0.0223196	0.721077
ENSRNOG00000006120	Shh	-1.13694	0.0224884	0.721077
ENSRNOG00000001376	Mettl7a	-0.487218	0.0226906	0.721077
ENSRNOG00000032206	Cntnap5b	0.564662	0.0227577	0.721077
ENSRNOG00000028353	Sox13	-0.420091	0.0227792	0.721077
ENSRNOG00000033881	Fam196a	-0.428825	0.0227837	0.721077
ENSRNOG00000042727	RGD1563159	-1.25703	0.0227876	0.721077
ENSRNOG00000043465	Arc	-1.07265	0.0229557	0.722704
ENSRNOG00000060936	Ikbkg	0.422487	0.0232156	0.726077
ENSRNOG00000012886	Maff	0.808816	0.0234015	0.728647
ENSRNOG00000013851	Spry4	-0.381129	0.0237695	0.729891
ENSRNOG00000038864	LOC100360154	-0.451778	0.0237815	0.729891
ENSRNOG00000002800	Gdpd2	-0.711851	0.0239589	0.729891
ENSRNOG00000009967	Otof	0.515502	0.0240989	0.729891
ENSRNOG00000037331	Cd33	-0.543433	0.0241508	0.729891
ENSRNOG00000014712	Zfp39	0.390793	0.0242355	0.729891
ENSRNOG00000001249	Col6a1	0.416351	0.0243464	0.729891
ENSRNOG00000024425	LOC100910636	-1.58299	0.0244057	0.729891
ENSRNOG00000028064	Fhad1	-1.56088	0.024539	0.729891
ENSRNOG00000040287	Cyp1b1	1.33325	0.0245564	0.729891
ENSRNOG00000036484	AABR07047044.1	-0.755799	0.0246444	0.729891
ENSRNOG00000055382	Hcn1	0.492653	0.0248199	0.729891
ENSRNOG00000058105	Hbb	0.909219	0.0248323	0.729891
ENSRNOG00000000633	Rhobtb1	-0.474516	0.0249443	0.729891
ENSRNOG00000007483	Ccnf	0.483893	0.0251883	0.732416
ENSRNOG00000005996	Lhx6	-0.616758	0.0254057	0.732784
ENSRNOG00000002852	Myo19	-0.400143	0.0254464	0.732784
ENSRNOG00000048986	LOC100909954	0.39006	0.0258697	0.735746
ENSRNOG00000046264	Pcdhb7	0.42998	0.0259304	0.735746
ENSRNOG00000053679	AABR07060862.1	-0.635858	0.0261116	0.735746
ENSRNOG00000019005	Pde8a	-0.37957	0.026145	0.735746
ENSRNOG00000023126	Rxfp3	-0.681668	0.0261508	0.735746
ENSRNOG00000023664	Lepr	1.09415	0.0261914	0.735746
ENSRNOG00000005074	Arl6ip6	0.400898	0.0262877	0.735746
ENSRNOG00000022764	Evi2a	-0.419156	0.0264004	0.735746
ENSRNOG00000021513	Rtn4rl2	0.714129	0.0264332	0.735746
ENSRNOG00000023546	Hspb1	0.668385	0.0264969	0.735746
ENSRNOG00000018484	Plk3	-0.480323	0.0267324	0.735746
ENSRNOG00000038943	RGD1560034	1.24671	0.0268658	0.735746
ENSRNOG00000019704	Resp18	-0.406974	0.0269263	0.735746
ENSRNOG00000002667	Lamc2	0.810574	0.0269535	0.735746
ENSRNOG00000047321	Hba2	1.0625	0.0270539	0.735746
ENSRNOG00000012196	Asah2	-0.448813	0.027267	0.735746
ENSRNOG00000011290	Tm2d3	-0.422751	0.0273419	0.735746
ENSRNOG00000021840	Cped1	1.02936	0.0273432	0.735746
ENSRNOG00000009795	Nfib	0.598473	0.0273576	0.735746
ENSRNOG00000007743	Mgst1	-0.519945	0.0273713	0.735746
ENSRNOG00000050647	Hspa1b	2.24468	0.0275333	0.739008
ENSRNOG00000040266	Cdkl4	-0.763868	0.0276553	0.739717
ENSRNOG00000002418	Tgfb2	0.405687	0.0277465	0.739717
ENSRNOG00000061038	Myh15	0.688131	0.0278802	0.74066
ENSRNOG00000002425	Pctp	-0.747168	0.0281478	0.743261
ENSRNOG00000012728	Nkx2-2	-0.580924	0.0281493	0.743261
ENSRNOG00000016558	Pllp	-0.429184	0.028338	0.744287
ENSRNOG00000031939	AABR07066416.1	0.594254	0.0283854	0.744287
ENSRNOG00000017628	Tagln	1.34589	0.0285269	0.744371
ENSRNOG00000013734	Dnai1	-0.933446	0.0286286	0.744588
ENSRNOG00000017109	Rassf7	0.568512	0.0286427	0.744588
ENSRNOG00000048273	Apod	-0.410219	0.0289366	0.747946
ENSRNOG00000016244	Mical2	0.412659	0.0290619	0.748055
ENSRNOG00000003893	Ccnjl	-0.482008	0.0293686	0.750713
ENSRNOG00000004710	Rbks	-0.378702	0.0296314	0.752398
ENSRNOG00000012543	Mcm3	-0.728071	0.0296885	0.752398
ENSRNOG00000020743	Cyp2s1	-0.540407	0.0298855	0.755283
ENSRNOG00000014936	Ifitm2	0.755767	0.0302546	0.758942
ENSRNOG00000010121	Lef1	-0.643166	0.0302978	0.758942
ENSRNOG00000019128	LOC501189	-0.687889	0.0304219	0.759337
ENSRNOG00000017619	Aldh1a1	0.715841	0.0306208	0.759898
ENSRNOG00000024172	T2	-1.31641	0.030648	0.759898
ENSRNOG00000031408	AC097129.1	-1.12292	0.0306569	0.759898
ENSRNOG00000004489	Adgre5	-0.412434	0.0308295	0.759898
ENSRNOG00000061524	AABR07068285.2	-0.573556	0.0308445	0.759898
ENSRNOG00000001329	Gjc3	-0.493527	0.0308499	0.759898
ENSRNOG00000009180	Xkr7	-0.591832	0.0310437	0.759898
ENSRNOG00000023969	Herc6	0.485522	0.031191	0.759898
ENSRNOG00000046349	LOC100360604	0.508561	0.0312177	0.759898
ENSRNOG00000029543	Cish	-0.704414	0.031277	0.759898
ENSRNOG00000018297	Ocln	-0.518719	0.0313226	0.759898
ENSRNOG00000010362	Anxa2	0.477916	0.0317369	0.760943
ENSRNOG00000005478	Fkbp9	0.478147	0.0320144	0.760943
ENSRNOG00000009596	Zswim8	0.774508	0.0320701	0.760943
ENSRNOG00000007894	Mpdz	0.379624	0.0322997	0.760943
ENSRNOG00000011863	Gins3	0.536989	0.0323058	0.760943
ENSRNOG00000015353	Prss12	1.58924	0.0323059	0.760943
ENSRNOG00000039050	Lrp1b	0.465403	0.0323397	0.760943
ENSRNOG00000046132	LOC316935	-1.35527	0.0325337	0.760943
ENSRNOG00000012531	Ephb2	-0.41743	0.0326559	0.760943
ENSRNOG00000025005	RGD1560672	-1.55477	0.0327432	0.760943
ENSRNOG00000008936	Map3k6	0.711327	0.0327582	0.760943
ENSRNOG00000019810	Des	1.1429	0.0328772	0.760943
ENSRNOG00000005609	Neurod1	1.27118	0.0328955	0.760943
ENSRNOG00000010934	Spa17	-0.522616	0.0331692	0.761753
ENSRNOG00000028781	Abcc6	-0.494937	0.0332355	0.761753
ENSRNOG00000038505	Gmnc	1.22176	0.0332436	0.761753
ENSRNOG00000058039	Acta2	1.40359	0.0333921	0.763275
ENSRNOG00000022101	Crabp2	0.781797	0.0335247	0.763523
ENSRNOG00000004089	Enpp2	-0.425725	0.033531	0.763523
ENSRNOG00000002524	Gpr37	-0.410912	0.0336011	0.764109
ENSRNOG00000055694	AC096263.1	-2.11435	0.0341831	0.768566
ENSRNOG00000018163	Ipcef1	0.592059	0.0344846	0.770762
ENSRNOG00000037540	Tmem256	-0.594702	0.0345537	0.770762
ENSRNOG00000016413	Pstpip1	0.666023	0.0346178	0.770883
ENSRNOG00000029670	RGD1564606	-0.722161	0.0347853	0.772351
ENSRNOG00000061299	AC113925.2	0.926074	0.034955	0.772351
ENSRNOG00000006766	Laptm4b	-0.406976	0.034968	0.772351
ENSRNOG00000019549	Akap12	-0.476366	0.0350238	0.772351
ENSRNOG00000012442	Cemip	0.47612	0.0350904	0.772859
ENSRNOG00000015493	Emx1	0.993472	0.0352564	0.772859
ENSRNOG00000015668	Ccl19	1.57857	0.0353424	0.772859
ENSRNOG00000050015	LOC100910772	-0.903882	0.0353871	0.772859
ENSRNOG00000016156	Nptxr	0.818675	0.0357636	0.774601
ENSRNOG00000023116	Agmo	-0.584946	0.0359416	0.774601
ENSRNOG00000031126	Tecta	-0.69851	0.0362933	0.774601
ENSRNOG00000026177	Mgam	1.53826	0.0363121	0.774601
ENSRNOG00000012697	Rsb66	-1.6746	0.0367205	0.774601
ENSRNOG00000016361	Plcd4	-0.389781	0.0367567	0.774601
ENSRNOG00000051621	Tex40	0.639384	0.0368898	0.774601
ENSRNOG00000006956	Adamtsl1	0.914647	0.0369855	0.774601
ENSRNOG00000024998	Trps1	0.438726	0.0373703	0.774601
ENSRNOG00000001739	Mfi2	0.711763	0.0373768	0.774601
ENSRNOG00000032246	Acsm3	-1.1758	0.0374591	0.774601
ENSRNOG00000049556	AABR07071445.1	0.633895	0.0375333	0.774601
ENSRNOG00000005450	Lsm11	0.535977	0.0378104	0.774601
ENSRNOG00000007567	Rem1	-0.996117	0.0379476	0.774601
ENSRNOG00000009227	Aplnr	-0.926866	0.038052	0.774601
ENSRNOG00000017198	Hif3a	0.923985	0.0384764	0.774601
ENSRNOG00000049287	MGC94199	-1.34966	0.0384953	0.774601
ENSRNOG00000034089	Ttc21a	-1.1524	0.0385259	0.774601
ENSRNOG00000023100	Tctex1d1	-0.936896	0.0388824	0.774601
ENSRNOG00000025001	Pcolce	0.854999	0.0390004	0.774601
ENSRNOG00000039455	Pcdhgb6	-0.447439	0.039033	0.774601
ENSRNOG00000008245	Ptgis	0.850566	0.039072	0.774601
ENSRNOG00000046515	St6gal2	0.542229	0.0390781	0.774601
ENSRNOG00000013994	Enpp1	-0.398562	0.0392086	0.774601
ENSRNOG00000011208	Rapsn	1.29083	0.0396237	0.774601
ENSRNOG00000047206	LOC100911727	-0.91001	0.0397495	0.774601
ENSRNOG00000007726	Mcam	-0.38516	0.0397822	0.774601
ENSRNOG00000008951	Rasl10a	0.502002	0.0398355	0.774601
ENSRNOG00000014293	Nkd1	-0.429581	0.0400024	0.774601
ENSRNOG00000047281	Hdac6	-0.647166	0.0401802	0.774601
ENSRNOG00000016752	Crispld2	0.689895	0.0401993	0.774601
ENSRNOG00000043137	RGD1560608	-1.70956	0.0402031	0.774601
ENSRNOG00000024799	Cd93	-0.667055	0.0407017	0.774601
ENSRNOG00000060729	Qtrtd1	0.417974	0.0407098	0.774601
ENSRNOG00000013152	Arhgap10	0.680667	0.0408145	0.774968
ENSRNOG00000001422	Col26a1	1.21295	0.0408574	0.774968
ENSRNOG00000000716	Htr1f	0.566065	0.0409025	0.775014
ENSRNOG00000010406	Cel	1.51917	0.0410057	0.776161
ENSRNOG00000061409	SNORA66	1.12162	0.0412392	0.776764
ENSRNOG00000030763	Dpp4	1.16788	0.041357	0.777949
ENSRNOG00000021256	Adra1d	0.878615	0.0415613	0.778685
ENSRNOG00000015354	Aox1	0.87668	0.0420026	0.781998
ENSRNOG00000056956	Thap1	-0.385846	0.0423301	0.783477
ENSRNOG00000041411	AC097745.1	0.839676	0.0424178	0.783477
ENSRNOG00000009450	Hcn4	-0.383558	0.0424629	0.783477
ENSRNOG00000030920	Rtn4r	0.589322	0.0427676	0.785771
ENSRNOG00000025120	Gli1	-0.607092	0.0428595	0.785771
ENSRNOG00000050193	LOC100912262	1.38204	0.0430612	0.785771
ENSRNOG00000020106	Tnfrsf4	-0.908085	0.0431247	0.785771
ENSRNOG00000059903	Thbs3	0.406921	0.0431705	0.785771
ENSRNOG00000038480	Ppp1r36	-0.724976	0.0432264	0.785771
ENSRNOG00000023721	LOC502684	-1.12502	0.0432431	0.785771
ENSRNOG00000025970	LOC102551819	-0.54716	0.0434709	0.787547
ENSRNOG00000007467	Ace	-0.449327	0.0439232	0.789208
ENSRNOG00000048161	Tlr9	-1.11451	0.0442654	0.790125
ENSRNOG00000019211	Olfml3	0.639471	0.0444211	0.791343
ENSRNOG00000045653	Fam131a	0.878655	0.0447637	0.791452
ENSRNOG00000029141	RGD1564942	1.09214	0.0447884	0.791452
ENSRNOG00000015370	Slc35g2	-0.410397	0.0448204	0.791452
ENSRNOG00000004120	RGD1565844	-0.72426	0.0448648	0.791452
ENSRNOG00000009050	Amn	-1.04136	0.0448781	0.791452
ENSRNOG00000008118	Sync	0.405152	0.0450285	0.791452
ENSRNOG00000010584	Tmem123	-0.398373	0.0450371	0.791452
ENSRNOG00000004210	Osr1	1.49809	0.0451607	0.791452
ENSRNOG00000023320	Tspan1	-0.643855	0.0452887	0.791452
ENSRNOG00000020676	Ppp1r14a	-0.430536	0.0453048	0.791452
ENSRNOG00000022784	AABR07036035.1	-0.41556	0.0454588	0.791819
ENSRNOG00000052493	AABR07068327.1	0.465016	0.0456356	0.791819
ENSRNOG00000059013	AABR07060519.1	-1.24099	0.0456676	0.791819
ENSRNOG00000025895	Sdpr	-0.39401	0.0464225	0.79877
ENSRNOG00000018268	Hhip	-0.463285	0.0465529	0.799522
ENSRNOG00000013526	Rassf4	-0.448996	0.0468019	0.799586
ENSRNOG00000019613	Syt9	0.387877	0.0468235	0.799586
ENSRNOG00000000457	Tap1	-0.600967	0.0469518	0.799586
ENSRNOG00000059793	Rab37	-1.31052	0.0471597	0.799586
ENSRNOG00000032232	LOC687679	1.37015	0.0471779	0.799586
ENSRNOG00000019920	Doc2a	0.430864	0.047311	0.799586
ENSRNOG00000049642	Smim5	-1.10274	0.0474081	0.799586
ENSRNOG00000005177	Tp53i3	0.53486	0.04743	0.799586
ENSRNOG00000017414	Irf7	-0.723198	0.0475632	0.799586
ENSRNOG00000011823	Tfap2b	1.34065	0.0477665	0.799968
ENSRNOG00000060973	AABR07013843.1	0.533195	0.0479929	0.800769
ENSRNOG00000021084	Mpeg1	-0.591212	0.0481228	0.800769
ENSRNOG00000020821	Clip3	1.62511	0.0482746	0.801871
ENSRNOG00000026091	Slc10a4	-0.539841	0.0482773	0.801871
ENSRNOG00000018854	Nppc	0.535216	0.048765	0.804244
ENSRNOG00000032902	Ybx1-ps3	0.637451	0.0488707	0.804655
ENSRNOG00000006397	Chrm5	-0.565247	0.0488877	0.804655
ENSRNOG00000004566	Arhgef15	-0.430804	0.0492065	0.807314
ENSRNOG00000032882	AY172581.19	0.390045	0.0497256	0.810537
ENSRNOG00000018018	Kcnip2	-1.08949	0.049825	0.810537
ENSRNOG00000003172	Serpinf1	0.99333	0.049923	0.81105
ENSRNOG00000015105	Bspry	-0.3835	0.0499458	0.81105

## Sheet: Table SE.3
Table SE 3: Log2 fold change and p-value statistics for genes significantly regulated between LPS-Heroin and Saline-Saline rats
gene_id	gene_name	log2FoldChange	pvalue	padj
ENSRNOG00000061740	AABR07024104.5	4.17533	1.26e-24	1.89e-20
ENSRNOG00000005247	LOC100912008	3.24118	2.73e-13	2.05e-09
ENSRNOG00000010889	Fbxw7	0.501959	2.84e-10	1.43e-06
ENSRNOG00000001492	Slc8a2	0.544644	5.19e-10	1.75e-06
ENSRNOG00000005697	Slc6a11	-0.891895	6.58e-10	1.75e-06
ENSRNOG00000015835	Cacna2d2	-0.748658	6.96e-10	1.75e-06
ENSRNOG00000021063	Grin2d	-0.970767	1.27e-09	2.57e-06
ENSRNOG00000007955	Timp4	-1.14801	1.37e-09	2.57e-06
ENSRNOG00000003841	Kcnh1	0.656301	1.59e-09	2.65e-06
ENSRNOG00000050714	LOC100910729	0.665271	2.11e-09	3.17e-06
ENSRNOG00000014791	Peg3	-0.575515	2.98e-09	4.07e-06
ENSRNOG00000015055	Scg2	-0.469373	5.65e-09	6.54e-06
ENSRNOG00000052424	2900026A02Rik	0.56468	6.72e-09	7.22e-06
ENSRNOG00000061182	Gabre	-2.2497	1.2e-08	1.21e-05
ENSRNOG00000033881	Fam196a	-0.947762	1.41e-08	1.29e-05
ENSRNOG00000016541	Enc1	0.653025	1.54e-08	1.29e-05
ENSRNOG00000052564	Gpx3	-1.38362	1.54e-08	1.29e-05
ENSRNOG00000011227	Atp1b2	-0.537822	2.39e-08	1.89e-05
ENSRNOG00000012840	Sparc	-0.813373	3.37e-08	2.54e-05
ENSRNOG00000016794	Phyhd1	-0.58511	4.03e-08	2.88e-05
ENSRNOG00000020684	Vat1	-0.547278	5.58e-08	3.8e-05
ENSRNOG00000023643	Mmp17	0.714375	5.98e-08	3.8e-05
ENSRNOG00000011160	Sv2b	0.906505	6.06e-08	3.8e-05
ENSRNOG00000003251	B3galt2	0.805749	7.3e-08	4.4e-05
ENSRNOG00000007808	Nap1l5	-0.703963	8.44e-08	4.88e-05
ENSRNOG00000002652	Rap1gap2	0.522104	1.34e-07	7.49e-05
ENSRNOG00000002462	LOC100911746	3.36944	1.59e-07	8.25e-05
ENSRNOG00000058105	Hbb	0.814199	1.82e-07	9.11e-05
ENSRNOG00000016244	Mical2	0.769534	1.88e-07	9.12e-05
ENSRNOG00000023935	Nrsn2	-0.562555	2.34e-07	0.000109859
ENSRNOG00000017406	Atrnl1	0.554856	3.1e-07	0.000137371
ENSRNOG00000050841	Ache	-0.688342	4.49e-07	0.000187852
ENSRNOG00000004179	Nts	-0.898878	4.97e-07	0.000202343
ENSRNOG00000014776	Adcy7	-0.943638	6.24e-07	0.000247259
ENSRNOG00000029912	2024-09-05	0.556011	6.47e-07	0.000249595
ENSRNOG00000025235	Tmem130	-0.482436	6.91e-07	0.0002582
ENSRNOG00000008615	Mal2	0.537704	7.14e-07	0.0002582
ENSRNOG00000010158	Magel2	-1.50794	7.21e-07	0.0002582
ENSRNOG00000004423	Zfp238	0.576895	8.44e-07	0.000295271
ENSRNOG00000007682	Gria3	0.608332	8.69e-07	0.000297218
ENSRNOG00000031100	Klhl1	-1.68761	8.93e-07	0.000298616
ENSRNOG00000018163	Ipcef1	0.879767	1.08e-06	0.000353165
ENSRNOG00000004496	Rock2	0.43435	1.18e-06	0.000377566
ENSRNOG00000017249	Zfp366	-2.0883	1.26e-06	0.000395477
ENSRNOG00000002862	Clcn5	-1.37465	1.31e-06	0.000403084
ENSRNOG00000040166	Ankrd34b	-0.45812	1.67e-06	0.000491883
ENSRNOG00000019484	Slc6a9	-0.493406	1.76e-06	0.000502829
ENSRNOG00000033134	Mef2c	0.722762	1.81e-06	0.000502829
ENSRNOG00000017689	Itih3	-0.803001	1.83e-06	0.000502829
ENSRNOG00000021663	RGD1561849	0.936412	1.84e-06	0.000502829
ENSRNOG00000006120	Shh	-1.50154	2.47e-06	0.000656702
ENSRNOG00000022267	Pabpc1l2a	-0.473548	2.49e-06	0.000656702
ENSRNOG00000011015	Hivep2	0.493267	2.83e-06	0.000734264
ENSRNOG00000047057	Gpr26	0.738518	3.06e-06	0.000781358
ENSRNOG00000061299	AC113925.2	0.789037	3.13e-06	0.000786124
ENSRNOG00000006649	Thrb	0.53347	3.43e-06	0.000846891
ENSRNOG00000033575	Emid1	0.719056	4.05e-06	0.00096767
ENSRNOG00000025120	Gli1	-0.992693	4.32e-06	0.00101634
ENSRNOG00000004117	Kcnv1	0.594771	4.62e-06	0.00105437
ENSRNOG00000015071	Zim1	-1.82585	5.27e-06	0.00118333
ENSRNOG00000015357	Bmper	0.927105	6.5e-06	0.00141745
ENSRNOG00000022957	Ctxn3	-1.99708	7.69e-06	0.00165302
ENSRNOG00000029598	Robo2	0.458158	7.97e-06	0.00169006
ENSRNOG00000017193	Lingo1	0.603259	8.22e-06	0.0017168
ENSRNOG00000054212	Pde1a	0.408984	8.48e-06	0.00172405
ENSRNOG00000013287	Sall2	-0.529563	8.78e-06	0.00176261
ENSRNOG00000002381	Bmp3	1.22343	9.37e-06	0.00180794
ENSRNOG00000019349	Sf3a2	-0.471545	1.12e-05	0.00210936
ENSRNOG00000002773	Rgs4	0.57233	1.25e-05	0.00228529
ENSRNOG00000031038	Gtdc1	0.490706	1.27e-05	0.00230735
ENSRNOG00000015268	Ppapdc2	0.630349	1.32e-05	0.00236706
ENSRNOG00000032522	RGD1560784	-0.790911	1.38e-05	0.00239065
ENSRNOG00000012989	Serinc2	1.50613	1.4e-05	0.00239065
ENSRNOG00000036833	Zfp385a	-0.491908	1.4e-05	0.00239065
ENSRNOG00000004327	Ddc	-0.747045	1.54e-05	0.00257286
ENSRNOG00000015393	Slc32a1	-0.536661	1.56e-05	0.00258292
ENSRNOG00000032922	Dclk1	0.382047	1.72e-05	0.00281601
ENSRNOG00000008431	Gabbr2	0.441424	1.87e-05	0.00302791
ENSRNOG00000004713	Kcnj16	-1.63043	1.91e-05	0.00305336
ENSRNOG00000043350	Cap2	0.388833	1.93e-05	0.00306259
ENSRNOG00000029165	Stx1a	0.805359	1.99e-05	0.00311476
ENSRNOG00000002556	Tsr2	-0.557452	2.01e-05	0.00312474
ENSRNOG00000049983	Shd	-0.4045	2.08e-05	0.00319977
ENSRNOG00000057315	Kcnh3	0.615545	2.21e-05	0.00335055
ENSRNOG00000005049	Tbr1	1.0316	2.23e-05	0.00335055
ENSRNOG00000001706	Kalrn	0.433254	2.27e-05	0.00337743
ENSRNOG00000013610	Chrna5	1.26529	2.39e-05	0.00353299
ENSRNOG00000001416	LOC100909521	-0.436862	2.44e-05	0.00357125
ENSRNOG00000020444	Hcn3	-0.393551	2.57e-05	0.00371834
ENSRNOG00000059479	Adcy1	0.997466	2.65e-05	0.00379582
ENSRNOG00000042905	RT1-T24-4	-1.48163	2.82e-05	0.00392876
ENSRNOG00000024886	Ext1	0.599764	3.1e-05	0.00424109
ENSRNOG00000019704	Resp18	-0.529731	3.16e-05	0.00428681
ENSRNOG00000058842	Sptbn2	0.420033	3.38e-05	0.0045407
ENSRNOG00000050104	Clip3	2.03267	3.7e-05	0.00490192
ENSRNOG00000024923	Nnat	-0.578063	3.71e-05	0.00490192
ENSRNOG00000008810	Nsmf	0.439969	3.81e-05	0.00494881
ENSRNOG00000024693	Zfp831	0.477482	3.82e-05	0.00494881
ENSRNOG00000001115	Slc29a4	-0.817994	3.92e-05	0.00497313
ENSRNOG00000006549	Fndc9	-1.17486	3.93e-05	0.00497313
ENSRNOG00000004281	Cobl	0.381642	4.01e-05	0.0050061
ENSRNOG00000003256	Ccng1	0.399977	4.06e-05	0.0050061
ENSRNOG00000006663	Usp2	0.395349	4.14e-05	0.0050061
ENSRNOG00000000638	Zfp365	0.398377	4.14e-05	0.0050061
ENSRNOG00000015415	Rhoq	-0.409357	4.16e-05	0.0050061
ENSRNOG00000006235	Nell2	0.439576	4.63e-05	0.00548799
ENSRNOG00000005996	Lhx6	-0.916036	4.76e-05	0.00559128
ENSRNOG00000045653	Fam131a	2.66886	5.22e-05	0.00608725
ENSRNOG00000027658	Gpr101	-0.847511	5.26e-05	0.00609483
ENSRNOG00000013742	Large	0.465548	5.41e-05	0.00617143
ENSRNOG00000043137	RGD1560608	-2.52005	5.65e-05	0.00634137
ENSRNOG00000010834	Mpped1	0.688279	6.16e-05	0.00681421
ENSRNOG00000053147	AC141521.2	3.45426	6.32e-05	0.00694571
ENSRNOG00000016000	Atp5f1	-3.00055	6.62e-05	0.00722425
ENSRNOG00000013869	Kcnj4	0.438534	6.71e-05	0.00726897
ENSRNOG00000007552	Arhgap36	-1.5118	6.76e-05	0.00727163
ENSRNOG00000046949	Kcnb1	0.434993	7.73e-05	0.00816033
ENSRNOG00000010063	Htr2a	0.599486	7.75e-05	0.00816033
ENSRNOG00000057501	Fam81a	0.680261	8.01e-05	0.00831413
ENSRNOG00000005451	Dnah11	-1.86316	8.45e-05	0.00864889
ENSRNOG00000002305	Slc15a2	0.57752	9.01e-05	0.0090677
ENSRNOG00000014751	Ret	-0.960236	9.04e-05	0.0090677
ENSRNOG00000008146	Tox2	-0.850343	9.3e-05	0.00916312
ENSRNOG00000010888	Ankrd33b	0.897652	9.32e-05	0.00916312
ENSRNOG00000008704	Nlk	0.424391	9.64e-05	0.00942034
ENSRNOG00000008837	Ass1	-0.585966	1e-04	0.00955477
ENSRNOG00000011989	Vat1l	-0.547789	0.000100297	0.00955477
ENSRNOG00000030920	Rtn4r	0.872574	0.000100316	0.00955477
ENSRNOG00000009197	Asb4	-2.88619	0.000103404	0.00978692
ENSRNOG00000046851	Cecr6	0.577255	0.000104802	0.00985728
ENSRNOG00000020298	Bag3	-0.734723	0.000107005	0.0100019
ENSRNOG00000014840	Gna14	1.20884	0.000116012	0.0107109
ENSRNOG00000006076	Steap2	-0.898167	0.000117993	0.0107279
ENSRNOG00000027016	Cobll1	-0.657856	0.000123995	0.0111072
ENSRNOG00000019549	Akap12	-0.623511	0.000132192	0.0116411
ENSRNOG00000047505	Tubb4a	-0.432465	0.000132277	0.0116411
ENSRNOG00000027869	Sox5	0.903219	0.000145905	0.012547
ENSRNOG00000001249	Col6a1	0.884537	0.00014871	0.0126437
ENSRNOG00000001065	Cyth3	0.389966	0.000154783	0.0130861
ENSRNOG00000009037	Sulf1	0.581556	0.000160299	0.0133407
ENSRNOG00000008951	Rasl10a	0.798431	0.000160779	0.0133407
ENSRNOG00000007041	Abcg2	-0.775501	0.000167934	0.0138101
ENSRNOG00000046790	Irs4	-3.37506	0.000169786	0.0138865
ENSRNOG00000028085	Tmem255a	-1.00047	0.000178611	0.0145259
ENSRNOG00000013351	Stxbp5	0.386447	0.000179535	0.0145259
ENSRNOG00000018337	Caly	-0.452817	0.000191423	0.015242
ENSRNOG00000012995	Gpr165	-1.55741	0.00019292	0.0152803
ENSRNOG00000010473	Cand2	-0.628196	0.000198161	0.0156132
ENSRNOG00000029886	Hba1	0.56785	0.000201637	0.0157225
ENSRNOG00000004753	Napb	0.409274	0.000203991	0.015824
ENSRNOG00000007645	Kcnj9	0.480305	0.000209241	0.0160657
ENSRNOG00000008765	Zfhx4	-0.511615	0.000211384	0.016087
ENSRNOG00000057044	Garnl3	0.725147	0.000211658	0.016087
ENSRNOG00000005404	Rasgrp1	0.565592	0.000212947	0.0161037
ENSRNOG00000051621	Tex40	0.859021	0.000221941	0.0167
ENSRNOG00000013555	Ankrd55	-0.741946	0.000238029	0.0178214
ENSRNOG00000033261	Fam107a	0.40396	0.000242522	0.0179789
ENSRNOG00000014149	Npy1r	0.576288	0.00024522	0.0180898
ENSRNOG00000021140	Kcnk4	0.642111	0.00024745	0.0181304
ENSRNOG00000021693	Fam149a	-0.53754	0.000250444	0.0182074
ENSRNOG00000025115	Exph5	0.866217	0.000259288	0.0186516
ENSRNOG00000047098	Hbb-b1	1.21746	0.000277769	0.0197177
ENSRNOG00000001715	Ece2	-0.490612	0.000284446	0.0200029
ENSRNOG00000008644	Nkx2-1	-0.969607	0.000288224	0.0201744
ENSRNOG00000014819	Hap1	-0.625875	0.00029152	0.0203106
ENSRNOG00000059605	Ddn	0.526512	0.000300524	0.0207458
ENSRNOG00000025889	Gnas	-1.48389	0.000306688	0.0210747
ENSRNOG00000011824	Trh	-0.747522	0.00031344	0.0212002
ENSRNOG00000010694	Tpbg	0.863417	0.000315166	0.0212002
ENSRNOG00000004067	Nrcam	0.441629	0.000318259	0.0212002
ENSRNOG00000006110	Jph1	0.544659	0.000327249	0.0215407
ENSRNOG00000010635	Igfbp4	0.826023	0.000332108	0.02173
ENSRNOG00000061215	Crym	0.635795	0.000334682	0.0218036
ENSRNOG00000031689	Trim15	-1.56905	0.00033829	0.0219437
ENSRNOG00000010248	Serpini1	0.514037	0.0003419	0.0220827
ENSRNOG00000058571	AABR07024542.1	0.46579	0.000349612	0.0224842
ENSRNOG00000002182	2024-09-11	0.385779	0.000353057	0.0225372
ENSRNOG00000024689	Hopx	0.495984	0.000353431	0.0225372
ENSRNOG00000008376	Slc2a3	1.47147	0.00036406	0.0229236
ENSRNOG00000031126	Tecta	-1.08832	0.000366405	0.0229751
ENSRNOG00000019920	Doc2a	0.578035	0.000368558	0.0229791
ENSRNOG00000020918	Ccnd1	-0.471268	0.000374583	0.023198
ENSRNOG00000022572	Pex19	1.42332	0.000378612	0.0232661
ENSRNOG00000021183	Rcor2	1.25275	0.000381737	0.0233527
ENSRNOG00000005652	Cntn4	0.438565	0.000384152	0.0234053
ENSRNOG00000003494	Ppfia4	-0.382832	0.000391856	0.0237784
ENSRNOG00000001242	Gstt3	-0.506115	0.000393743	0.0237969
ENSRNOG00000026672	MGC94199	-3.53925	0.000398546	0.0239909
ENSRNOG00000031138	Irgm	-0.844671	0.000409205	0.0243488
ENSRNOG00000010997	Ednrb	-0.52328	0.000409345	0.0243488
ENSRNOG00000023126	Rxfp3	-1.02444	0.000411465	0.0243785
ENSRNOG00000016866	Fhl2	0.451082	0.000413515	0.0244038
ENSRNOG00000029195	Uba7	-0.929613	0.000425951	0.0249664
ENSRNOG00000020423	Apc	0.409337	0.000428173	0.0249664
ENSRNOG00000046947	Ak5	0.468771	0.000430354	0.0249664
ENSRNOG00000016196	Dlgap1	0.516503	0.000431122	0.0249664
ENSRNOG00000029726	Gstm1	-0.381389	0.000431957	0.0249664
ENSRNOG00000026053	Grem1	1.11113	0.000433221	0.0249664
ENSRNOG00000008915	Prima1	-0.380777	0.00043466	0.0249664
ENSRNOG00000053402	Gabrq	-1.74967	0.000440016	0.025178
ENSRNOG00000048751	Rtl1	-1.70962	0.000456364	0.0256262
ENSRNOG00000029042	Mt-nd6	0.509571	0.000460838	0.0257813
ENSRNOG00000047321	Hba2	0.532707	0.00046674	0.0260147
ENSRNOG00000020185	Wdr6	-0.451237	0.000471335	0.0261739
ENSRNOG00000016640	Dner	-0.384013	0.00047576	0.0263225
ENSRNOG00000008423	Gpr22	0.625174	0.000478213	0.0263612
ENSRNOG00000009596	Zswim8	1.23289	0.00048073	0.0263718
ENSRNOG00000026180	Letm2	-0.45226	0.000507901	0.0275935
ENSRNOG00000033389	Susd2	-0.689404	0.00051171	0.0276745
ENSRNOG00000008517	Cdc42ep1	-0.454729	0.00051307	0.0276745
ENSRNOG00000007030	Epha7	0.434558	0.000516485	0.0277592
ENSRNOG00000020030	Crlf1	-0.808879	0.000527195	0.028234
ENSRNOG00000025023	Stat6	0.66423	0.000530833	0.028328
ENSRNOG00000005309	Scn8a	0.472917	0.00053322	0.0283549
ENSRNOG00000049394	LOC679739	-3.7079	0.000535666	0.0283846
ENSRNOG00000007408	Ebf4	-0.680308	0.000546744	0.0285217
ENSRNOG00000037476	Galnt9	0.783846	0.000547256	0.0285217
ENSRNOG00000033979	AABR07047140.1	-0.558255	0.000548408	0.0285217
ENSRNOG00000037960	LOC682489	0.624271	0.000549623	0.0285217
ENSRNOG00000015477	Nkx3-1	1.69921	0.000553161	0.0286066
ENSRNOG00000011000	Rims1	0.474904	0.00055544	0.0286261
ENSRNOG00000000700	Tmem119	0.439415	0.000584445	0.0300181
ENSRNOG00000053047	Top2a	1.13353	0.000587322	0.0300281
ENSRNOG00000009862	Olfm1	0.641581	0.00058952	0.0300281
ENSRNOG00000002471	Polq	2.07248	0.000592621	0.0300281
ENSRNOG00000018445	Agt	-1.39664	0.000599526	0.0302761
ENSRNOG00000017438	Gfra1	-0.496635	0.00060611	0.0303799
ENSRNOG00000008447	Tmem132d	0.519568	0.000607638	0.0303799
ENSRNOG00000021256	Adra1d	1.11485	0.000624941	0.0309366
ENSRNOG00000014152	Kcnip3	0.525382	0.0006287	0.0310207
ENSRNOG00000010308	Nr2f2	-1.18192	0.000636868	0.031219
ENSRNOG00000049814	Rbm39	-1.85358	0.000666108	0.032238
ENSRNOG00000022767	Elfn1	-0.542314	0.000666225	0.032238
ENSRNOG00000018850	Ttc9b	0.518417	0.000678341	0.0327191
ENSRNOG00000016750	Cyp26a1	1.32626	0.00068903	0.0329809
ENSRNOG00000021156	Vegfb	-0.384823	0.000720957	0.0343344
ENSRNOG00000003741	Nptx1	0.728093	0.000734784	0.0348825
ENSRNOG00000024120	Rxfp1	1.29943	0.000740616	0.0350488
ENSRNOG00000019873	LOC102551660	-0.482468	0.000746893	0.035125
ENSRNOG00000009068	Phlda3	-0.559019	0.000761716	0.0354533
ENSRNOG00000017893	Baiap3	-1.52684	0.000763297	0.0354533
ENSRNOG00000019018	Plat	0.681038	0.00079521	0.0364851
ENSRNOG00000002097	Rasl11b	0.595864	0.000807991	0.0368491
ENSRNOG00000019022	Fam89a	-0.611406	0.000817853	0.0370352
ENSRNOG00000033087	Cdh23	-0.91852	0.000819884	0.0370352
ENSRNOG00000045743	Etnppl	-0.794144	0.000822605	0.0370352
ENSRNOG00000028064	Fhad1	-2.37397	0.000824427	0.0370352
ENSRNOG00000019584	Dlk1	-1.29557	0.000831284	0.0372321
ENSRNOG00000012356	Slc36a1	0.485541	0.000847005	0.0377869
ENSRNOG00000018927	Sprn	0.551727	0.000857583	0.0380701
ENSRNOG00000052444	RGD1563091	0.416044	0.000884254	0.0390239
ENSRNOG00000009450	Hcn4	-0.731337	0.00088696	0.0390288
ENSRNOG00000028368	Etnk2	-0.591601	0.000890403	0.0390661
ENSRNOG00000015603	Prkce	0.428474	0.000916453	0.0400922
ENSRNOG00000022893	Rimbp2	0.387972	0.000924285	0.0402919
ENSRNOG00000009789	Topbp1	0.38332	0.000936176	0.0402919
ENSRNOG00000017079	Pgm2l1	0.438926	0.000942308	0.0404011
ENSRNOG00000059827	LOC691995	-0.435912	0.000950149	0.0406216
ENSRNOG00000007490	Gabrr2	1.9184	0.000956726	0.0406374
ENSRNOG00000034075	Ube2ql1	0.435614	0.000957905	0.0406374
ENSRNOG00000027245	Tdrp	-0.388536	0.00095862	0.0406374
ENSRNOG00000022694	Plekhg5	0.478179	0.000965796	0.0408266
ENSRNOG00000014153	Lhfp	0.447026	0.000981789	0.0413864
ENSRNOG00000005365	Kcnip1	-0.503148	0.00101064	0.0423651
ENSRNOG00000059866	Rn60_1_0436.1	0.944946	0.00102197	0.042721
ENSRNOG00000014191	Zfp395	-0.413331	0.00106886	0.0443119
ENSRNOG00000004290	Grb10	-0.578623	0.00109649	0.0449242
ENSRNOG00000005592	Brinp2	0.432319	0.00110143	0.0449242
ENSRNOG00000023809	Opcml	0.611753	0.00110315	0.0449242
ENSRNOG00000008656	Snca	0.468765	0.0011065	0.0449242
ENSRNOG00000005347	Fjx1	0.475762	0.00110839	0.0449242
ENSRNOG00000031700	Map3k5	0.419556	0.00110888	0.0449242
ENSRNOG00000005934	Mlip	0.739677	0.00111157	0.0449242
ENSRNOG00000015493	Emx1	1.16745	0.0011206	0.0450909
ENSRNOG00000019120	Hmgcs2	-1.3419	0.00114021	0.0456358
ENSRNOG00000043451	Spp1	-1.60619	0.00115967	0.0461691
ENSRNOG00000017459	C1ql3	1.36147	0.00118365	0.0467527
ENSRNOG00000014288	Fn1	0.804064	0.00121782	0.0476025
ENSRNOG00000052758	Fam49a	0.443674	0.00123601	0.04794
ENSRNOG00000013969	Ahi1	-0.397915	0.00127098	0.0490436
ENSRNOG00000009539	Khdrbs3	0.41327	0.00129116	0.0496949
ENSRNOG00000013991	Creg2	0.718825	0.00133865	0.0508721
ENSRNOG00000031939	AABR07066416.1	0.759481	0.0013542	0.0510761
ENSRNOG00000009181	Dleu7	-0.732894	0.00147039	0.0546369
ENSRNOG00000031168	Arhgap15	0.963024	0.00149093	0.0548584
ENSRNOG00000015921	Esco2	1.46255	0.0015144	0.0555859
ENSRNOG00000033894	Nrg3	0.465978	0.00152363	0.055653
ENSRNOG00000002667	Lamc2	0.992558	0.00157973	0.0572678
ENSRNOG00000012371	Car7	0.699933	0.00157981	0.0572678
ENSRNOG00000004252	Eif3h	0.712313	0.0015854	0.0572678
ENSRNOG00000007528	Kcnh7	0.934632	0.00160504	0.0575281
ENSRNOG00000002926	Uap1	0.436234	0.00160808	0.0575281
ENSRNOG00000000777	RT1-S3	-0.543283	0.00161022	0.0575281
ENSRNOG00000042929	LOC100361087	0.47609	0.00161319	0.0575281
ENSRNOG00000036865	Krt77	-0.759895	0.00168499	0.0596013
ENSRNOG00000057556	Pdzrn3	0.65024	0.00171938	0.0604555
ENSRNOG00000061910	Igfbp3	0.789015	0.00175206	0.0613793
ENSRNOG00000013312	Kcnt2	0.564357	0.00175381	0.0613793
ENSRNOG00000014592	Zbtb46	0.615153	0.00178432	0.0623022
ENSRNOG00000000566	Pcbd1	-0.69308	0.00178967	0.0623276
ENSRNOG00000018122	Tspan17	0.637274	0.00179333	0.0623276
ENSRNOG00000047656	Gaa	-0.435443	0.00181217	0.0626928
ENSRNOG00000058007	Nde1	-0.571691	0.00183	0.0630199
ENSRNOG00000015986	Rassf8	-0.534703	0.0018348	0.063041
ENSRNOG00000008487	Amotl2	-0.382037	0.00194082	0.0663959
ENSRNOG00000020952	Cgn	-0.783391	0.00194127	0.0663959
ENSRNOG00000004731	Ano3	0.507838	0.00201038	0.0679872
ENSRNOG00000020164	Ifitm10	-0.532477	0.00203163	0.0684105
ENSRNOG00000013369	Gbx1	-2.06199	0.00207179	0.0695946
ENSRNOG00000015220	Crtac1	0.402896	0.00213858	0.071519
ENSRNOG00000033942	Grin2a	0.844096	0.00218783	0.0725212
ENSRNOG00000050450	LOC100911951	1.05891	0.00220493	0.0726599
ENSRNOG00000039323	Dgkk	-1.86253	0.00223294	0.0732102
ENSRNOG00000023721	LOC502684	-2.2646	0.00224091	0.073312
ENSRNOG00000003553	Efemp1	0.614291	0.00225967	0.0735915
ENSRNOG00000021497	Akt3	0.387495	0.00226902	0.0735915
ENSRNOG00000011305	Sox10	-0.483108	0.0023147	0.0749116
ENSRNOG00000038686	Ap1s2	-0.420254	0.00240241	0.076923
ENSRNOG00000029264	Kcnn1	0.522774	0.00245713	0.0778709
ENSRNOG00000031397	Stk32b	-0.927248	0.00257935	0.0810345
ENSRNOG00000006397	Chrm5	-0.951259	0.00258611	0.0810345
ENSRNOG00000052224	Celf6	-0.403401	0.00259525	0.0810345
ENSRNOG00000014338	Slc25a25	-0.413546	0.00259987	0.0810345
ENSRNOG00000023389	Ephx4	0.482587	0.00260081	0.0810345
ENSRNOG00000033531	Cacna2d1	0.546553	0.00262341	0.0815494
ENSRNOG00000015148	Erc2	0.617681	0.00262818	0.0815494
ENSRNOG00000046049	AABR07064304.1	-0.969393	0.00266418	0.0816661
ENSRNOG00000018854	Nppc	0.872178	0.00266582	0.0816661
ENSRNOG00000008992	Grik3	0.512563	0.00266864	0.0816661
ENSRNOG00000001739	Mfi2	0.830574	0.00268992	0.0821108
ENSRNOG00000002004	Prdm8	1.10495	0.00274318	0.0833982
ENSRNOG00000007126	Gpr19	-0.414991	0.00278323	0.0836226
ENSRNOG00000015253	Hsf4	-0.963623	0.00279146	0.0836226
ENSRNOG00000004614	Lypd6b	-0.724081	0.00279243	0.0836226
ENSRNOG00000006766	Laptm4b	-0.50371	0.00281395	0.0839179
ENSRNOG00000012175	Nfatc2	-0.588745	0.00281604	0.0839179
ENSRNOG00000050205	Afmid	-0.543648	0.00282162	0.0839182
ENSRNOG00000002626	Car10	0.631276	0.00283885	0.084264
ENSRNOG00000008237	Unc13b	0.597536	0.00290247	0.0856456
ENSRNOG00000005956	Erich5	1.12324	0.00296333	0.086441
ENSRNOG00000000781	Rnf39	0.691161	0.00296389	0.086441
ENSRNOG00000007032	Amigo2	-0.541868	0.0031117	0.0905764
ENSRNOG00000014452	Zfhx3	-0.743229	0.00322683	0.0923205
ENSRNOG00000020393	Rhog	-0.383139	0.00323395	0.0923487
ENSRNOG00000043103	Frrs1l	0.433352	0.00324157	0.0923909
ENSRNOG00000057031	Six3	-0.578744	0.00330092	0.0932969
ENSRNOG00000007687	Sema7a	0.533721	0.00330265	0.0932969
ENSRNOG00000001746	Ncbp2	2.53356	0.00330435	0.0932969
ENSRNOG00000012036	Pcsk5	0.567904	0.00332005	0.0935644
ENSRNOG00000013169	Traf4	-0.400899	0.00336557	0.0944933
ENSRNOG00000011094	Efcab6	1.04357	0.00337232	0.0945067
ENSRNOG00000032827	Mroh5	1.20135	0.0034216	0.0953694
ENSRNOG00000024569	Gimap9	-1.62673	0.00342212	0.0953694
ENSRNOG00000025371	Spry1	-0.533401	0.00344535	0.0955205
ENSRNOG00000001152	Glp1r	-2.01601	0.00344939	0.0955205
ENSRNOG00000012290	Gchfr	-1.17139	0.00345293	0.0955205
ENSRNOG00000009837	LOC679811	0.37962	0.00346749	0.0957474
ENSRNOG00000013162	Zcchc12	-0.411223	0.00349792	0.0964105
ENSRNOG00000049104	LOC100911256	1.68	0.00351121	0.0965999
ENSRNOG00000009341	Hivep3	0.383198	0.00356015	0.0977676
ENSRNOG00000049641	Rab7l1	0.460133	0.00357277	0.0978627
ENSRNOG00000008666	Etl4	0.480685	0.00359128	0.0979328
ENSRNOG00000028353	Sox13	-0.5408	0.00363744	0.0986303
ENSRNOG00000005114	Tmem74	0.671488	0.00366914	0.0993108
ENSRNOG00000015670	Stx7	0.4309	0.00369504	0.0994132
ENSRNOG00000033658	Kntc1	0.598756	0.00371549	0.0996691
ENSRNOG00000008890	Slc18a2	-3.53615	0.00376836	0.100728
ENSRNOG00000059793	Rab37	-1.44409	0.00380202	0.101192
ENSRNOG00000048337	AC126148.1	0.512993	0.00382908	0.101629
ENSRNOG00000061153	Hrh3	0.382303	0.00386679	0.102449
ENSRNOG00000008056	Ankrd9	0.518193	0.00390088	0.103171
ENSRNOG00000009206	Fezf2	0.854883	0.00397842	0.104487
ENSRNOG00000004461	Flywch2	-0.492243	0.00398841	0.104567
ENSRNOG00000025476	Tmem252	1.68508	0.00400097	0.104714
ENSRNOG00000010803	Gabra5	0.457789	0.00402346	0.104959
ENSRNOG00000015003	Pex11a	-0.627216	0.0040391	0.105163
ENSRNOG00000002800	Gdpd2	-0.740535	0.00406266	0.105594
ENSRNOG00000020650	Slc17a7	1.06838	0.00409076	0.106141
ENSRNOG00000024711	Sdk2	0.489227	0.00413978	0.107024
ENSRNOG00000029543	Cish	-0.838115	0.00427811	0.109679
ENSRNOG00000042496	Cyp4f17	-0.567806	0.00428668	0.109711
ENSRNOG00000009872	Kcnh2	-0.39131	0.00430531	0.110001
ENSRNOG00000033796	Kcnj5	-0.644404	0.00431855	0.110152
ENSRNOG00000013783	Efhd2	0.510707	0.00432759	0.110196
ENSRNOG00000024707	Tp73	-2.66639	0.00434346	0.110411
ENSRNOG00000049959	Igsf21	0.522735	0.00437399	0.110443
ENSRNOG00000009222	Epha2	0.975403	0.00442825	0.111281
ENSRNOG00000043085	Clstn2	0.518935	0.00451462	0.112615
ENSRNOG00000012728	Nkx2-2	-0.728937	0.00451801	0.112615
ENSRNOG00000017974	AABR07072537.1	0.386027	0.00454103	0.11286
ENSRNOG00000049213	Npy2r	-0.772006	0.00464352	0.11437
ENSRNOG00000048847	Wdr17	0.404934	0.00466906	0.114624
ENSRNOG00000013304	Arg1	0.936329	0.0046946	0.114877
ENSRNOG00000060514	AC117925.6	-1.12728	0.00480147	0.116921
ENSRNOG00000048187	LOC691153	0.776939	0.00488832	0.118549
ENSRNOG00000057616	Ptch2	-0.700267	0.00490105	0.118549
ENSRNOG00000001173	Cabp1	0.604183	0.00490756	0.118549
ENSRNOG00000017676	Plvap	-0.979976	0.00490771	0.118549
ENSRNOG00000002238	Sema5b	0.419898	0.00500171	0.120433
ENSRNOG00000020420	Pklr	-1.32849	0.00503098	0.120752
ENSRNOG00000008758	Tspan18	-1.04247	0.00504914	0.120802
ENSRNOG00000015353	Prss12	2.03372	0.00506332	0.120949
ENSRNOG00000050767	Nrn1	0.697861	0.00510251	0.121499
ENSRNOG00000021347	Mthfd2l	-0.595983	0.00512063	0.121622
ENSRNOG00000059956	Bcl6b	1.08341	0.00517286	0.122016
ENSRNOG00000001653	St3gal6	-0.417765	0.00519728	0.122274
ENSRNOG00000014597	Irs1	-0.600274	0.00520006	0.122274
ENSRNOG00000018159	Anxa4	0.565279	0.00522314	0.122626
ENSRNOG00000015051	Golga7b	0.421389	0.00524708	0.122996
ENSRNOG00000051960	Dnajc12	-0.381082	0.00535974	0.124202
ENSRNOG00000046202	Metrnl	-0.760454	0.0053843	0.124315
ENSRNOG00000013320	RGD1561916	-0.418768	0.00539424	0.124315
ENSRNOG00000005450	Lsm11	0.787521	0.00545473	0.125107
ENSRNOG00000047605	Ptprk	0.529645	0.00549623	0.125513
ENSRNOG00000011541	Cygb	-0.378253	0.00551758	0.125809
ENSRNOG00000012681	Lgals9	-0.552644	0.00554453	0.126232
ENSRNOG00000046308	LOC100910308	-3.12821	0.00561447	0.127439
ENSRNOG00000031773	Cngb1	-1.58054	0.00562753	0.127543
ENSRNOG00000020013	Psrc1	0.766245	0.00563824	0.127594
ENSRNOG00000061484	Adamts2	0.975598	0.00567317	0.128026
ENSRNOG00000016405	Pcsk4	0.614371	0.00567437	0.128026
ENSRNOG00000010984	Anxa11	0.489502	0.00568916	0.128168
ENSRNOG00000031927	Klk6	-0.466486	0.00576398	0.129
ENSRNOG00000048411	Uhrf1	0.791217	0.00581307	0.129794
ENSRNOG00000007047	Eps8	-0.530628	0.00583912	0.130055
ENSRNOG00000012886	Maff	1.22106	0.00585932	0.130055
ENSRNOG00000006526	Sema3c	-0.60633	0.00586917	0.130081
ENSRNOG00000009783	Camk2g	-0.645192	0.00594364	0.131345
ENSRNOG00000008169	Slc24a2	0.411557	0.00602252	0.132504
ENSRNOG00000000307	Mical1	0.501025	0.00619446	0.135223
ENSRNOG00000008986	Diaph3	1.79431	0.00619998	0.135223
ENSRNOG00000029658	Rnf213	-0.43606	0.00623296	0.135549
ENSRNOG00000021513	Rtn4rl2	0.810067	0.00628618	0.136078
ENSRNOG00000042971	LOC363337	-1.06949	0.00629125	0.136078
ENSRNOG00000006591	Fam163b	0.439897	0.00630237	0.136078
ENSRNOG00000060024	AABR07042733.2	-1.26212	0.00631964	0.136078
ENSRNOG00000047960	Rab9b	-0.420876	0.00632057	0.136078
ENSRNOG00000006984	Mapk11	0.387473	0.00655058	0.139434
ENSRNOG00000032401	RGD1564447	1.55742	0.00658427	0.139756
ENSRNOG00000059702	Tex9	-0.434515	0.00671391	0.142307
ENSRNOG00000011145	Crhr2	-1.83732	0.00674863	0.142641
ENSRNOG00000050675	Myl4	1.73342	0.00681657	0.143748
ENSRNOG00000013681	Kcns1	1.28463	0.00685992	0.143907
ENSRNOG00000005059	Med22	2.63771	0.00686568	0.143907
ENSRNOG00000003066	Wnt9a	1.03668	0.0069326	0.1447
ENSRNOG00000012442	Cemip	0.611852	0.00698626	0.145618
ENSRNOG00000000024	Hebp1	0.470042	0.00700077	0.145714
ENSRNOG00000002322	RGD1310587	-1.67493	0.00702228	0.145714
ENSRNOG00000002256	Art3	0.38075	0.00702845	0.145714
ENSRNOG00000011096	Hmgb3	1.46653	0.0070296	0.145714
ENSRNOG00000003613	Mid1	0.459028	0.00729278	0.14993
ENSRNOG00000014971	Mas1	1.09486	0.0073297	0.150313
ENSRNOG00000007014	Cnksr2	0.38995	0.00735327	0.150313
ENSRNOG00000023465	LOC500300	0.838484	0.00737005	0.150313
ENSRNOG00000011171	Rims3	-0.495564	0.00737133	0.150313
ENSRNOG00000014226	Plch2	0.673562	0.00741238	0.150436
ENSRNOG00000003742	Cdkl5	0.569784	0.00743608	0.150436
ENSRNOG00000015800	Elmo3	-0.650405	0.00744347	0.150436
ENSRNOG00000018018	Kcnip2	-1.48915	0.0075033	0.150436
ENSRNOG00000043286	Cpne2	-0.41027	0.00750415	0.150436
ENSRNOG00000048145	Sstr1	0.495612	0.00752346	0.150436
ENSRNOG00000047143	Fkbp1b	0.385981	0.00752523	0.150436
ENSRNOG00000013850	Hes5	-0.630142	0.00755859	0.150436
ENSRNOG00000054458	Kcnmb4	0.540056	0.00756136	0.150436
ENSRNOG00000000963	Tmem132c	-0.6273	0.00757634	0.150436
ENSRNOG00000009955	Plch1	-0.53952	0.00760128	0.150714
ENSRNOG00000037687	Rspo2	1.10334	0.00763613	0.151205
ENSRNOG00000059840	Unc5a	0.41235	0.0076666	0.151339
ENSRNOG00000019128	LOC501189	-0.761318	0.00768071	0.151339
ENSRNOG00000012703	Crh	-1.16585	0.00768741	0.151339
ENSRNOG00000015318	Heyl	-0.423477	0.00773775	0.151339
ENSRNOG00000006114	LOC100910867	-0.479453	0.00775292	0.151339
ENSRNOG00000030111	Cyp11b2	1.78527	0.00775558	0.151339
ENSRNOG00000004110	Trib2	-0.378342	0.00776995	0.151339
ENSRNOG00000018730	Pvrl2	-0.402614	0.00778149	0.151339
ENSRNOG00000007307	Syde1	-0.571417	0.00778368	0.151339
ENSRNOG00000012563	Arhgap29	0.40252	0.00781878	0.151826
ENSRNOG00000004932	Sel1l3	0.565619	0.00783602	0.151964
ENSRNOG00000013694	Ntng2	0.687844	0.00789693	0.152752
ENSRNOG00000025130	Ltk	0.395407	0.0079782	0.153731
ENSRNOG00000017118	P4ha3	0.950271	0.00799134	0.153787
ENSRNOG00000000418	Zbtb12	-0.387843	0.00805546	0.154602
ENSRNOG00000028417	AC142182.1	1.1717	0.00806061	0.154602
ENSRNOG00000014231	Pnoc	-0.871302	0.00813447	0.154868
ENSRNOG00000020193	Runx2	0.823232	0.00814012	0.154868
ENSRNOG00000013196	Dok5	0.56306	0.00820555	0.155507
ENSRNOG00000008865	Stac	-1.08977	0.00822999	0.155507
ENSRNOG00000016890	Tppp3	-0.51676	0.00823157	0.155507
ENSRNOG00000030763	Dpp4	1.72603	0.00828339	0.155922
ENSRNOG00000059460	Ttc30b	-0.393642	0.00829995	0.155922
ENSRNOG00000005985	Kcnma1	0.3874	0.00830755	0.155922
ENSRNOG00000026091	Slc10a4	-0.815239	0.00831029	0.155922
ENSRNOG00000008053	Atp8a2	0.516914	0.00834101	0.155974
ENSRNOG00000060463	AABR07062799.2	0.423981	0.00834333	0.155974
ENSRNOG00000019807	Sufu	-0.472249	0.00838538	0.156459
ENSRNOG00000004372	Cbln4	-0.710604	0.00842989	0.156813
ENSRNOG00000007600	Igsf1	-0.459957	0.00845599	0.157104
ENSRNOG00000019495	Gbx2	-1.43823	0.00867609	0.159812
ENSRNOG00000030069	Faim	1.67269	0.0087129	0.160294
ENSRNOG00000005998	Smoc1	-0.402558	0.00888913	0.162148
ENSRNOG00000016553	Vwa5b1	-1.17165	0.00901934	0.163533
ENSRNOG00000007951	Galnt14	0.629772	0.00906077	0.164086
ENSRNOG00000012181	Lpl	0.44295	0.00914069	0.165136
ENSRNOG00000011758	Fkbp7	-0.502791	0.00915406	0.165145
ENSRNOG00000027891	Dhrs11	-0.494608	0.00916316	0.165145
ENSRNOG00000016220	Rpl12	0.431889	0.00918357	0.165315
ENSRNOG00000058077	AABR07001068.1	0.565076	0.00934643	0.167247
ENSRNOG00000024145	Trim65	-0.444566	0.00938041	0.167575
ENSRNOG00000002826	Hsd17b7	0.533354	0.00957002	0.170035
ENSRNOG00000058271	Chpt1	-0.391578	0.00965051	0.171151
ENSRNOG00000042939	Nrip2	-0.398754	0.00965559	0.171151
ENSRNOG00000010940	Acad11	-0.390815	0.00982121	0.172624
ENSRNOG00000055068	LOC100360977	0.489189	0.00982217	0.172624
ENSRNOG00000037886	AABR07019412.1	0.867768	0.00982827	0.172624
ENSRNOG00000048231	Tmem235	-0.875576	0.00983125	0.172624
ENSRNOG00000048273	Apod	-0.399797	0.00991127	0.173638
ENSRNOG00000016728	Tiam2	0.408012	0.00996612	0.174396
ENSRNOG00000001618	Ripk4	-0.819782	0.0100559	0.174853
ENSRNOG00000020714	Trpm4	0.594313	0.0101526	0.175516
ENSRNOG00000022839	Ifit3	1.43776	0.0101732	0.175516
ENSRNOG00000022218	Ifi44	-0.640239	0.0101817	0.175516
ENSRNOG00000019138	Clec11a	0.493116	0.0102026	0.175673
ENSRNOG00000037456	P2rx2	-1.48197	0.0102621	0.176094
ENSRNOG00000011568	Rspo3	0.747371	0.0103772	0.176859
ENSRNOG00000055608	Zfp94	0.392984	0.0104552	0.177777
ENSRNOG00000045558	Cd34	0.999302	0.0104665	0.177777
ENSRNOG00000012475	Prr5	-0.457111	0.0105294	0.178242
ENSRNOG00000010149	Cmc1	-0.919397	0.0106505	0.179284
ENSRNOG00000004195	Dtl	1.23671	0.0106827	0.179625
ENSRNOG00000018371	Tubb6	0.716112	0.0107065	0.179786
ENSRNOG00000011271	Mcc	1.01214	0.0107938	0.180887
ENSRNOG00000032929	Incenp	0.477786	0.0108257	0.181219
ENSRNOG00000005369	Kcnj3	0.704302	0.0108638	0.181656
ENSRNOG00000032941	Mab21l1	-1.73128	0.0108961	0.181993
ENSRNOG00000033545	AY172581.21	0.881065	0.011076	0.183697
ENSRNOG00000008595	Ttc12	-0.88729	0.0111213	0.184027
ENSRNOG00000013269	Tnfsf10	-0.907663	0.0112295	0.185049
ENSRNOG00000010617	Scube1	0.759142	0.011239	0.185049
ENSRNOG00000042246	LOC690918	-1.37775	0.0112528	0.185075
ENSRNOG00000048016	Mff	1.01528	0.0113165	0.185717
ENSRNOG00000012404	Thrsp	0.517332	0.0114049	0.186759
ENSRNOG00000013263	Ccdc151	-1.48793	0.0114592	0.187445
ENSRNOG00000007467	Ace	-0.592179	0.0114817	0.187609
ENSRNOG00000057514	AABR07015080.1	1.16955	0.0115304	0.187739
ENSRNOG00000010011	Osbpl3	0.476798	0.0115376	0.187739
ENSRNOG00000051837	Nwd2	0.56647	0.011552	0.187739
ENSRNOG00000006470	Camk1g	-0.483179	0.0116547	0.188796
ENSRNOG00000008749	Col5a1	0.596368	0.011708	0.189253
ENSRNOG00000010457	Vash1	0.484848	0.0117573	0.189845
ENSRNOG00000049695	Myh1	0.53563	0.0117923	0.190207
ENSRNOG00000056658	Xylt1	0.652361	0.0118444	0.190638
ENSRNOG00000051152	LOC102549817	-0.784927	0.0119698	0.19204
ENSRNOG00000001474	Wbscr28	-0.690072	0.0122922	0.196166
ENSRNOG00000017975	Dnajb13	0.589237	0.0123368	0.19667
ENSRNOG00000047457	Vipr1	0.847286	0.0127019	0.201212
ENSRNOG00000008738	Tp53i11	0.561696	0.0127343	0.201513
ENSRNOG00000046864	Acot4	0.49036	0.0127528	0.201593
ENSRNOG00000007189	Ttc22	0.995578	0.0127845	0.201882
ENSRNOG00000011009	Cmtm4	0.447498	0.0128825	0.202791
ENSRNOG00000003031	Atp2b4	0.468735	0.0130344	0.204968
ENSRNOG00000043098	Mt2A	0.432283	0.0130731	0.205319
ENSRNOG00000014007	Gfod1	0.39987	0.013084	0.205319
ENSRNOG00000029399	Bcam	-0.399728	0.0131828	0.206654
ENSRNOG00000013171	Grm2	0.561451	0.0132404	0.207126
ENSRNOG00000021067	Fxyd7	0.49953	0.0135546	0.210439
ENSRNOG00000012473	Cflar	0.428648	0.0136704	0.211217
ENSRNOG00000002196	Ociad2	0.41468	0.0137307	0.211521
ENSRNOG00000009050	Amn	-1.36158	0.0137322	0.211521
ENSRNOG00000005705	Qpct	-0.511535	0.0138154	0.212368
ENSRNOG00000018748	Slc16a11	-0.440923	0.0140494	0.215085
ENSRNOG00000033146	LOC103690015	1.04649	0.0141414	0.215924
ENSRNOG00000012443	Cpt2	-0.38111	0.0141615	0.215924
ENSRNOG00000000957	LOC100361103	-0.804102	0.0141895	0.216131
ENSRNOG00000003778	Opn3	0.48793	0.0142068	0.216176
ENSRNOG00000047928	AABR07048653.1	0.851853	0.0143546	0.217181
ENSRNOG00000009564	Prr15	1.37717	0.0143696	0.217181
ENSRNOG00000020468	Stard4	0.401633	0.0143704	0.217181
ENSRNOG00000042731	Slc25a18	-0.543969	0.0143739	0.217181
ENSRNOG00000022691	St8sia5	0.474343	0.0144386	0.21794
ENSRNOG00000028137	Mki67	0.947147	0.0149162	0.223614
ENSRNOG00000005375	RGD1564053	0.404608	0.0149185	0.223614
ENSRNOG00000049385	Adamtsl4	-1.09495	0.0149517	0.223888
ENSRNOG00000016226	Rpp40	0.427532	0.0149749	0.224013
ENSRNOG00000007230	Kank3	-0.446952	0.0151745	0.225748
ENSRNOG00000055605	AABR07052500.1	0.755761	0.0154621	0.229025
ENSRNOG00000011284	Sgms2	-1.06767	0.0155236	0.229491
ENSRNOG00000013867	Fgf1	-0.634258	0.0155241	0.229491
ENSRNOG00000010018	Clec4a3	0.879072	0.0155439	0.229558
ENSRNOG00000047957	Traf5	-1.006	0.0156546	0.230741
ENSRNOG00000026514	Wdr93	-1.30901	0.0158063	0.232435
ENSRNOG00000046832	LOC100363642	0.882699	0.0158159	0.232435
ENSRNOG00000009795	Nfib	0.764836	0.0158592	0.232844
ENSRNOG00000059100	AABR07073038.2	-0.480229	0.015903	0.233033
ENSRNOG00000003005	Rasgef1c	0.446118	0.0160476	0.234466
ENSRNOG00000005154	Fam150b	1.04066	0.0160862	0.234802
ENSRNOG00000022358	AABR07026002.1	1.31845	0.0161219	0.234817
ENSRNOG00000027008	Igtp	-0.610046	0.0161597	0.234964
ENSRNOG00000046021	LOC100911286	-0.463093	0.0162636	0.236018
ENSRNOG00000030759	Nhs	-0.380404	0.0162796	0.236023
ENSRNOG00000020865	Ano1	-1.15759	0.0163642	0.236793
ENSRNOG00000001700	Dfnb31	-0.387099	0.0164331	0.237221
ENSRNOG00000015310	Lrrc32	1.13	0.0165283	0.238023
ENSRNOG00000031233	Mapk12	-0.462808	0.0166657	0.239772
ENSRNOG00000027630	Casc1	-0.493379	0.0167064	0.239862
ENSRNOG00000008990	Amotl1	-0.615891	0.0167491	0.239862
ENSRNOG00000054582	AABR07024041.1	0.73325	0.0168097	0.239862
ENSRNOG00000060961	AABR07070246.1	0.59032	0.0168133	0.239862
ENSRNOG00000016346	Prkcd	-1.24356	0.0168508	0.239862
ENSRNOG00000001893	AABR07034742.1	0.9602	0.0169226	0.240253
ENSRNOG00000027374	Cfap46	-1.56868	0.0169622	0.240541
ENSRNOG00000017072	Slc16a14	0.398822	0.0169749	0.240541
ENSRNOG00000017002	Adrb1	0.39379	0.0170385	0.24089
ENSRNOG00000000632	Cdk1	1.16873	0.0170475	0.24089
ENSRNOG00000018999	Cdc14b	-0.53798	0.017174	0.242223
ENSRNOG00000058692	Slc26a4	0.997808	0.0172965	0.243255
ENSRNOG00000030131	Zscan30	-0.434023	0.0173479	0.243533
ENSRNOG00000014837	Emilin2	-0.730331	0.017401	0.243598
ENSRNOG00000058784	Rn60_20_0032.5	0.427062	0.0174557	0.243962
ENSRNOG00000007104	Itpr1	0.424481	0.0174595	0.243962
ENSRNOG00000010188	Satb2	0.988034	0.0174954	0.244237
ENSRNOG00000014117	Hmox1	-0.438335	0.01755	0.244546
ENSRNOG00000002212	Hsd17b13	1.46731	0.017625	0.245137
ENSRNOG00000012772	Nqo1	-0.398906	0.0176545	0.245146
ENSRNOG00000046971	Ccer2	-0.691505	0.0176582	0.245146
ENSRNOG00000061883	Aqp9	-0.55053	0.0179217	0.247662
ENSRNOG00000007907	Tmem178a	0.517899	0.0179551	0.247895
ENSRNOG00000012405	Tcf4	0.400608	0.0180522	0.248833
ENSRNOG00000012556	Isl1	-0.662304	0.0181028	0.248884
ENSRNOG00000024172	T2	-1.3979	0.0181044	0.248884
ENSRNOG00000003997	Pld5	-0.862668	0.0181401	0.249079
ENSRNOG00000057601	AABR07044080.2	0.415004	0.0182617	0.249836
ENSRNOG00000047187	LOC100912042	1.2411	0.0183661	0.250833
ENSRNOG00000016874	Zfp521	-0.554522	0.0184951	0.251885
ENSRNOG00000031709	Ppfibp1	0.52678	0.0185164	0.251947
ENSRNOG00000017114	Synj2	0.524085	0.0188271	0.255481
ENSRNOG00000001658	Kcnj6	0.789513	0.0188685	0.255551
ENSRNOG00000027276	Xkr4	0.625717	0.0189071	0.255551
ENSRNOG00000003977	Dusp1	0.39909	0.0189104	0.255551
ENSRNOG00000005159	Fam135b	0.525285	0.0189172	0.255551
ENSRNOG00000060194	AABR07019254.2	0.807038	0.018992	0.256333
ENSRNOG00000056944	Arhgap24	-0.490933	0.0191056	0.257634
ENSRNOG00000005830	Fam19a4	-1.25315	0.0192068	0.257844
ENSRNOG00000014871	Zic4	-1.8247	0.0192255	0.257866
ENSRNOG00000001128	Tesc	0.390871	0.019257	0.258012
ENSRNOG00000027152	N4bp2	-0.449537	0.0192879	0.258012
ENSRNOG00000020389	Capn12	0.54858	0.0193225	0.258245
ENSRNOG00000032882	AY172581.19	0.429399	0.0194404	0.259391
ENSRNOG00000012697	Rsb66	-1.93104	0.0194427	0.259391
ENSRNOG00000002414	Tfcp2l1	0.522152	0.0195219	0.259857
ENSRNOG00000009173	Smad6	0.898046	0.0196376	0.260605
ENSRNOG00000001391	Sdsl	-0.425456	0.0197587	0.261651
ENSRNOG00000016343	Dkk3	0.793227	0.0197685	0.261651
ENSRNOG00000011821	S100a4	0.653792	0.0197942	0.26176
ENSRNOG00000012094	Ltbp2	1.33689	0.0199075	0.262567
ENSRNOG00000046349	LOC100360604	0.52825	0.0201744	0.264695
ENSRNOG00000015049	Scn5a	-1.03703	0.0202431	0.265083
ENSRNOG00000052688	Dnah2	-0.50435	0.0202822	0.265083
ENSRNOG00000036758	Iqck	-0.67277	0.0203417	0.265271
ENSRNOG00000048676	Pip5kl1	-0.582844	0.0203924	0.265471
ENSRNOG00000016147	Slc17a6	-1.14114	0.0205839	0.267502
ENSRNOG00000001325	Il3ra	-0.444679	0.020664	0.268111
ENSRNOG00000001714	Atp13a4	-0.416652	0.0206664	0.268111
ENSRNOG00000010213	Fgd5	-0.532891	0.0207607	0.268871
ENSRNOG00000014237	Zfp503	-0.43743	0.0208518	0.269433
ENSRNOG00000014061	Dusp5	-0.522638	0.0208683	0.269433
ENSRNOG00000025075	Relt	-0.418186	0.0209477	0.269899
ENSRNOG00000028348	Lhx8	-1.30439	0.0210239	0.270418
ENSRNOG00000008936	Map3k6	0.921189	0.0210453	0.270462
ENSRNOG00000010240	Fam46a	-0.58327	0.0211267	0.270814
ENSRNOG00000048109	LOC100365839	0.510387	0.0214214	0.273659
ENSRNOG00000025415	Mettl11b	0.576759	0.0214448	0.27372
ENSRNOG00000000869	Arhgef6	-0.39449	0.02152	0.27422
ENSRNOG00000000561	Pald1	-0.44976	0.0215916	0.274901
ENSRNOG00000009871	Piwil2	0.492105	0.0216135	0.274947
ENSRNOG00000042289	Plcxd2	0.418128	0.0218054	0.276453
ENSRNOG00000017899	Akr7a3	-0.557974	0.0220262	0.278102
ENSRNOG00000007830	Apold1	1.02172	0.0220376	0.278102
ENSRNOG00000048193	Hnrnph3	-0.742908	0.0220464	0.278102
ENSRNOG00000012862	Spsb4	-0.53844	0.0221311	0.278593
ENSRNOG00000047396	Rmnd5b	-1.53317	0.0221813	0.278593
ENSRNOG00000045580	AC125982.1	-0.875836	0.0221888	0.278593
ENSRNOG00000018101	Klc3	-0.979766	0.0223041	0.279479
ENSRNOG00000029145	AY172581.2	0.666845	0.0224832	0.281255
ENSRNOG00000017164	Afap1l2	-0.413767	0.0225795	0.281991
ENSRNOG00000004171	Dnah9	-0.732528	0.0226061	0.282089
ENSRNOG00000024082	Gldn	1.24421	0.0226693	0.282203
ENSRNOG00000051006	Ufsp1	-0.405426	0.022959	0.284839
ENSRNOG00000054155	Rn60_5_1638.1	-0.666131	0.0229962	0.285045
ENSRNOG00000013465	Tepp	-1.3481	0.0231645	0.286477
ENSRNOG00000015370	Slc35g2	-0.571279	0.023315	0.287139
ENSRNOG00000049097	Rpl7a	-1.94476	0.023365	0.287139
ENSRNOG00000017619	Aldh1a1	0.777423	0.0236941	0.289661
ENSRNOG00000009734	Akr1b8	-0.831511	0.0238306	0.290738
ENSRNOG00000014205	Klf2	0.588093	0.0238595	0.290738
ENSRNOG00000019202	PVR	0.547844	0.0239678	0.291096
ENSRNOG00000005388	Rassf3	-0.405897	0.0243006	0.293971
ENSRNOG00000007743	Mgst1	-0.480218	0.0243794	0.294271
ENSRNOG00000027024	Rgs16	-0.59855	0.0244023	0.294271
ENSRNOG00000051952	Tes	0.435449	0.0244269	0.294271
ENSRNOG00000027286	Lrrc75a	0.494461	0.0244342	0.294271
ENSRNOG00000027833	Fnip2	0.46997	0.0244488	0.294271
ENSRNOG00000019321	Cck	0.936899	0.0244623	0.294271
ENSRNOG00000010412	Ccdc180	-0.455877	0.0245576	0.295038
ENSRNOG00000016102	Ebf3	-2.83842	0.024758	0.2963
ENSRNOG00000000906	Medag	0.736538	0.0247884	0.2963
ENSRNOG00000026050	Epb41l4a	-0.472411	0.0248576	0.29642
ENSRNOG00000049232	Tcf7l2	-0.672943	0.025052	0.298145
ENSRNOG00000000383	Mypn	1.16311	0.0250617	0.298145
ENSRNOG00000002074	Rest	-0.543116	0.0251271	0.298451
ENSRNOG00000016110	Kcnk12	0.538153	0.0253952	0.300687
ENSRNOG00000006639	Scn9a	-0.389213	0.0254531	0.301121
ENSRNOG00000002579	Parm1	-0.457684	0.0254821	0.301121
ENSRNOG00000012811	Spint1	-0.490763	0.0254919	0.301121
ENSRNOG00000032788	Dysf	-0.749411	0.0256917	0.302531
ENSRNOG00000003435	Mcf2	-0.620999	0.0258342	0.303611
ENSRNOG00000027770	Trpm3	-0.416319	0.0258707	0.303611
ENSRNOG00000012752	Cklf	1.35907	0.0258794	0.303611
ENSRNOG00000024365	Ect2	1.08565	0.0258843	0.303611
ENSRNOG00000057710	Ccnd2	0.413345	0.0259674	0.303732
ENSRNOG00000010833	Mthfd2	-0.462028	0.0260254	0.304081
ENSRNOG00000029811	Kcne2	-0.634813	0.0261502	0.304663
ENSRNOG00000005569	Phospho1	0.446383	0.026234	0.304663
ENSRNOG00000023100	Tctex1d1	-0.808295	0.0262448	0.304663
ENSRNOG00000004120	RGD1565844	-0.820014	0.0262744	0.304663
ENSRNOG00000002418	Tgfb2	0.436147	0.0263102	0.304663
ENSRNOG00000014712	Zfp39	0.383945	0.0263262	0.304663
ENSRNOG00000050407	Hiat1	1.02302	0.0263365	0.304663
ENSRNOG00000015894	Dock8	-0.38179	0.0266252	0.306582
ENSRNOG00000012580	Ccdc141	-0.385445	0.0266463	0.306582
ENSRNOG00000018297	Ocln	-0.668847	0.0266754	0.306582
ENSRNOG00000003694	Prox1	-0.539861	0.0268696	0.308437
ENSRNOG00000026065	Slit1	0.436067	0.0269838	0.308805
ENSRNOG00000016117	Myof	0.588961	0.0271206	0.309626
ENSRNOG00000013572	Lxn	-0.425037	0.0271378	0.309626
ENSRNOG00000004641	Sstr4	0.460127	0.0272199	0.310086
ENSRNOG00000051510	Ccdc113	-0.945529	0.0275411	0.312103
ENSRNOG00000003284	Epn3	-0.943433	0.0275415	0.312103
ENSRNOG00000020106	Tnfrsf4	-0.923835	0.0276504	0.31255
ENSRNOG00000010584	Tmem123	-0.421658	0.0277749	0.313023
ENSRNOG00000021244	Hspa12b	-0.415184	0.0278375	0.313023
ENSRNOG00000001367	Gpc2	0.749059	0.0278758	0.313023
ENSRNOG00000021536	Plxdc1	0.460287	0.0278874	0.313023
ENSRNOG00000006876	Msx1	-1.43331	0.0279297	0.313023
ENSRNOG00000008706	Tbx3	0.768142	0.027971	0.313196
ENSRNOG00000003538	Adamts4	-0.454081	0.028202	0.314612
ENSRNOG00000054183	MIMT1_1	-0.750264	0.0285437	0.317884
ENSRNOG00000033517	LOC100360791	0.501291	0.0285586	0.317884
ENSRNOG00000024149	Prr18	-0.469411	0.028685	0.318488
ENSRNOG00000020415	Ramp2	-0.424825	0.0289934	0.319885
ENSRNOG00000010934	Spa17	-0.571153	0.029067	0.320461
ENSRNOG00000027017	Rnasel	-0.395336	0.0291147	0.320752
ENSRNOG00000018735	Cd74	-0.906277	0.0291515	0.320922
ENSRNOG00000055382	Hcn1	0.475415	0.0293362	0.322034
ENSRNOG00000016560	RGD1306058	-0.475695	0.0295941	0.324135
ENSRNOG00000008027	Murc	0.672671	0.0300154	0.327795
ENSRNOG00000046863	C1ql2	-0.381317	0.0300494	0.327929
ENSRNOG00000021287	Hexim2	-0.458012	0.0301264	0.328321
ENSRNOG00000001006	Nptx2	0.511364	0.0302324	0.328734
ENSRNOG00000007027	Hgf	1.02261	0.0303137	0.329093
ENSRNOG00000057703	Cabp7	0.417216	0.0303885	0.32917
ENSRNOG00000052537	AABR07050265.1	0.536528	0.0303927	0.32917
ENSRNOG00000042860	Pappa2	1.20926	0.0304393	0.329318
ENSRNOG00000000595	Traf3ip2	-0.7109	0.0306759	0.33135
ENSRNOG00000024825	Fam163a	0.3792	0.0310268	0.332853
ENSRNOG00000008676	Emp1	0.666196	0.0310609	0.332853
ENSRNOG00000008766	Grin2b	0.632915	0.0311878	0.332853
ENSRNOG00000018576	Rcan3	-0.437935	0.0311984	0.332853
ENSRNOG00000007271	Map3k9	0.406649	0.0312155	0.332853
ENSRNOG00000009613	Sh3bgrl2	0.429313	0.0312196	0.332853
ENSRNOG00000014011	Dll4	0.845611	0.0312515	0.332853
ENSRNOG00000026392	Cdh12	0.474075	0.0313055	0.332945
ENSRNOG00000001261	Ftcd	0.575883	0.0314913	0.333977
ENSRNOG00000003924	Pi4k2b	-0.379802	0.0318159	0.33647
ENSRNOG00000008219	Ccdc33	-1.37147	0.0321193	0.338965
ENSRNOG00000015860	Gipr	0.382142	0.0322653	0.340028
ENSRNOG00000010977	Igfbp6	0.819541	0.0323216	0.340288
ENSRNOG00000015101	Mak	-1.3128	0.0323494	0.340288
ENSRNOG00000026136	Tnfaip8	-0.563141	0.0323578	0.340288
ENSRNOG00000047322	Crb3	-0.944566	0.0323888	0.340376
ENSRNOG00000012727	Trpc7	0.445701	0.0333079	0.347608
ENSRNOG00000010531	Oprd1	0.783988	0.0333905	0.347873
ENSRNOG00000049714	Asap3	-0.754694	0.0334433	0.348055
ENSRNOG00000002158	Ibsp	1.22779	0.0335349	0.348684
ENSRNOG00000003650	Nt5c	-0.643683	0.0337136	0.349659
ENSRNOG00000029342	Scn7a	-1.15775	0.0338493	0.350343
ENSRNOG00000025895	Sdpr	-0.455662	0.033904	0.350668
ENSRNOG00000004489	Adgre5	-0.449683	0.0340419	0.351107
ENSRNOG00000028992	Acan	-0.457266	0.0341445	0.351107
ENSRNOG00000030807	LOC100912427	-0.803654	0.0341689	0.351107
ENSRNOG00000003832	Vash2	-0.46321	0.034195	0.351107
ENSRNOG00000021109	Ccdc114	-1.47974	0.0342897	0.351107
ENSRNOG00000043124	Cckar	-1.57166	0.0343552	0.351107
ENSRNOG00000014465	Oca2	-1.11425	0.0346	0.352059
ENSRNOG00000016070	Trpc3	-0.385684	0.0349308	0.353751
ENSRNOG00000052167	Marveld2	-0.946531	0.0349963	0.3539
ENSRNOG00000002916	Car4	-0.472731	0.035016	0.3539
ENSRNOG00000028581	Ccdc138	-0.473795	0.035148	0.354269
ENSRNOG00000026336	Tmem255b	-0.424316	0.0353432	0.355297
ENSRNOG00000001480	Ncf1	-0.450832	0.0357032	0.357332
ENSRNOG00000014659	Ebpl	-0.482857	0.0357971	0.357332
ENSRNOG00000010128	Slc27a2	-1.17004	0.0360584	0.358417
ENSRNOG00000010107	Palld	0.381468	0.0362626	0.359983
ENSRNOG00000021155	Ctsk	0.480149	0.0363819	0.360517
ENSRNOG00000008526	Pdzd3	0.565201	0.0363895	0.360517
ENSRNOG00000058940	Rab11fip1	-1.2128	0.0365111	0.361247
ENSRNOG00000018962	Ctf1	-0.666627	0.0365737	0.361627
ENSRNOG00000025587	Plagl1	-0.766477	0.0367128	0.361815
ENSRNOG00000016977	Calb2	-1.2306	0.0368854	0.363052
ENSRNOG00000026055	Neurod6	1.07249	0.0369846	0.363612
ENSRNOG00000005781	Wnt16	0.808498	0.0371086	0.364415
ENSRNOG00000055012	AABR07028886.3	-1.08024	0.037122	0.364415
ENSRNOG00000003787	Lcorl	-0.544907	0.0371689	0.364638
ENSRNOG00000008118	Sync	0.511052	0.037644	0.367621
ENSRNOG00000017890	Crhbp	0.411384	0.0378556	0.369351
ENSRNOG00000056248	Marf1	0.652548	0.0378702	0.369351
ENSRNOG00000047796	Pcbd2	-0.451044	0.0379386	0.369778
ENSRNOG00000000907	Alox5ap	-0.613313	0.0384531	0.372929
ENSRNOG00000054879	Zic2	-1.59574	0.0385808	0.372929
ENSRNOG00000008101	Tmem251	-0.408532	0.0387252	0.373814
ENSRNOG00000011775	Mfap3l	0.383802	0.0389165	0.374699
ENSRNOG00000000964	Frg1l1	1.21307	0.0392318	0.37677
ENSRNOG00000004917	Rasal2	0.451936	0.0394083	0.377784
ENSRNOG00000042029	Efs	-0.399362	0.0394275	0.377784
ENSRNOG00000055292	AABR07047262.1	0.518989	0.0396535	0.378881
ENSRNOG00000038258	Upb1	-1.06994	0.0396781	0.378881
ENSRNOG00000022724	Cnih3	0.625085	0.040012	0.38086
ENSRNOG00000019017	Gstm6	-0.825024	0.04023	0.38221
ENSRNOG00000006956	Adamtsl1	1.31406	0.0402965	0.382359
ENSRNOG00000046515	St6gal2	0.567603	0.0407557	0.385017
ENSRNOG00000017581	RGD1306227	0.443915	0.0409097	0.385646
ENSRNOG00000057153	Pla1a	0.724926	0.0410614	0.386692
ENSRNOG00000000010	Cbln1	-0.911993	0.0411719	0.38749
ENSRNOG00000031004	Cyp2j4	-1.19971	0.0413123	0.388169
ENSRNOG00000001369	Oas1a	-1.29128	0.0413161	0.388169
ENSRNOG00000038291	Lrrc63	1.18144	0.0413355	0.388169
ENSRNOG00000033433	Csrnp1	0.387277	0.0413898	0.388169
ENSRNOG00000002607	Sox9	-0.402207	0.0413988	0.388169
ENSRNOG00000015418	Klhl14	1.65468	0.0414962	0.388537
ENSRNOG00000033744	Rasgrp4	-0.726496	0.0414985	0.388537
ENSRNOG00000020022	Psmc3ip	-0.415805	0.0415156	0.388537
ENSRNOG00000011954	Kiss1r	-0.441138	0.0416331	0.389395
ENSRNOG00000027392	RGD1565512	-0.709541	0.041779	0.389791
ENSRNOG00000050968	Ptger2	-1.2772	0.0419154	0.389962
ENSRNOG00000002425	Pctp	-0.67092	0.0419204	0.389962
ENSRNOG00000022163	LOC685114	1.4305	0.0419304	0.389962
ENSRNOG00000024000	Cd22	1.16697	0.0419529	0.389962
ENSRNOG00000001092	Kl	-1.097	0.0420657	0.390102
ENSRNOG00000037563	Cd68	-0.857801	0.0421079	0.390102
ENSRNOG00000020124	Lrrc51	-1.10751	0.0421324	0.390102
ENSRNOG00000050156	AABR07063425.2	0.462389	0.0421606	0.390102
ENSRNOG00000025558	Palm2	0.393592	0.0421753	0.390102
ENSRNOG00000016166	Pdlim1	0.593522	0.0424571	0.391986
ENSRNOG00000002434	Tmem100	-0.38469	0.0425361	0.392471
ENSRNOG00000046922	Phactr4	-0.477674	0.0425618	0.392471
ENSRNOG00000050146	LOC100909732	-1.25882	0.0426835	0.392871
ENSRNOG00000046666	Haus1	1.89395	0.0429236	0.393996
ENSRNOG00000006204	Slc30a3	0.868071	0.0433621	0.396798
ENSRNOG00000033609	Irx1	-1.1279	0.0434087	0.396798
ENSRNOG00000055179	Tsen34	1.52755	0.0434523	0.396798
ENSRNOG00000020636	Spint2	-0.420794	0.0434874	0.396798
ENSRNOG00000021670	Frem2	0.584303	0.0435064	0.396798
ENSRNOG00000008373	Colec11	0.913445	0.0435112	0.396798
ENSRNOG00000042741	Adgb	-1.62436	0.0436009	0.396798
ENSRNOG00000003746	Gjb1	-0.381814	0.0436111	0.396798
ENSRNOG00000030449	Gsta4	-0.422006	0.0438439	0.398184
ENSRNOG00000016804	Il25	-1.14103	0.0438586	0.398184
ENSRNOG00000049853	Rgag1	-0.93162	0.0440747	0.399652
ENSRNOG00000013526	Rassf4	-0.382754	0.0442634	0.401027
ENSRNOG00000008720	Wbp1	-1.95646	0.0444263	0.401545
ENSRNOG00000009157	Fut4	-0.516232	0.0444997	0.401834
ENSRNOG00000059315	AABR07065530.1	-1.39216	0.044549	0.401929
ENSRNOG00000021521	Chst5	-0.47174	0.0445894	0.401957
ENSRNOG00000050547	Syngr2	-0.432212	0.0446152	0.401957
ENSRNOG00000007391	Hes7	-0.740086	0.0446322	0.401957
ENSRNOG00000015139	F12	0.384097	0.0446706	0.402062
ENSRNOG00000058626	Kcnh8	-1.14366	0.0449109	0.403501
ENSRNOG00000020073	Pcdhb8	0.487822	0.0450674	0.404424
ENSRNOG00000018285	Kcna2	0.429065	0.0455009	0.407342
ENSRNOG00000005917	Pawr	0.644772	0.0457906	0.408301
ENSRNOG00000001329	Gjc3	-0.444492	0.0459459	0.408653
ENSRNOG00000016156	Nptxr	0.697256	0.0460557	0.408874
ENSRNOG00000053309	Tubd1	-0.520021	0.0461043	0.408874
ENSRNOG00000016654	Galr1	-1.17095	0.0462198	0.408874
ENSRNOG00000059081	AABR07026032.3	0.512783	0.0462539	0.408874
ENSRNOG00000024494	AABR07056633.1	-0.909613	0.0464015	0.409046
ENSRNOG00000049906	Foxf1	0.911567	0.0465667	0.40969
ENSRNOG00000061051	AABR07003933.1	-0.512145	0.0465798	0.40969
ENSRNOG00000053339	AABR07062512.1	-0.410793	0.0468647	0.411468
ENSRNOG00000023881	Skap1	1.02747	0.0470737	0.412168
ENSRNOG00000010053	Calcr	-1.18063	0.047311	0.413597
ENSRNOG00000023400	Dtx3l	-0.53187	0.0473296	0.413597
ENSRNOG00000037897	Rps19	0.793511	0.0473711	0.413597
ENSRNOG00000011719	Ngb	-0.485548	0.0473813	0.413597
ENSRNOG00000004744	Fam84b	0.917545	0.0475305	0.413939
ENSRNOG00000026965	Tmem140	-0.927031	0.0476043	0.413939
ENSRNOG00000027731	Ubxn10	-1.27925	0.0477342	0.414513
ENSRNOG00000007078	Wisp1	0.861461	0.0479134	0.41559
ENSRNOG00000061152	Rn60_15_0408.6	0.804747	0.0483032	0.417434
ENSRNOG00000055765	AABR07024058.4	0.572706	0.0483524	0.417434
ENSRNOG00000038365	Plekha2	0.95771	0.0484072	0.417467
ENSRNOG00000007894	Mpdz	0.402316	0.0488518	0.420395
ENSRNOG00000003755	Clgn	0.37985	0.0489423	0.420395
ENSRNOG00000018808	Vip	0.714727	0.049057	0.421125
ENSRNOG00000005853	Tacr1	-0.5278	0.0490832	0.421125
ENSRNOG00000008873	Ino80b	1.06715	0.0492015	0.42143
ENSRNOG00000020835	Hipk4	0.835403	0.0495242	0.421784
ENSRNOG00000026323	Eqtn	-0.640914	0.0495779	0.421784
ENSRNOG00000048990	AABR07037356.1	-0.428635	0.0497977	0.421937
ENSRNOG00000011202	Chrna4	0.455014	0.0498734	0.421937
ENSRNOG00000039278	Mcart1	-0.582061	0.0498954	0.421937
ENSRNOG00000020721	Nme6	-0.495652	0.0499349	0.421937

## Sheet: Table SE.4
Table SE 4: Log2 fold change and p-value statistics for genes significantly regulated between LPS-Heroin and LPS-Saline rats
gene_id	gene_name	log2FoldChange	pvalue	padj
ENSRNOG00000026672	MGC94199	-4.08435	5.81682861553965e-06	0.0291976
ENSRNOG00000047565	LOC100911186	-3.98936	0.00194672	0.592215
ENSRNOG00000019736	LOC100911034	-2.69445	0.000485836	0.364331
ENSRNOG00000052837	AC111257.2	-2.56759	0.000999718	0.486377
ENSRNOG00000016000	Atp5f1	-2.47349	0.00392548	0.829639
ENSRNOG00000046308	LOC100910308	-2.1534	0.006687	0.967868
ENSRNOG00000049394	LOC679739	-2.0863	0.000406665	0.355001
ENSRNOG00000049097	Rpl7a	-1.98977	0.0099514	0.998984
ENSRNOG00000017249	Zfp366	-1.91424	1.28800232921146e-05	0.0431009
ENSRNOG00000060514	AC117925.6	-1.89658	6.47220243002825e-09	0.000129949
ENSRNOG00000022957	Ctxn3	-1.7844	0.0014317	0.521936
ENSRNOG00000001152	Glp1r	-1.7831	0.0222845	0.998984
ENSRNOG00000028356	Chchd10	-1.75307	0.00311822	0.736559
ENSRNOG00000048751	Rtl1	-1.72173	0.00307166	0.7342
ENSRNOG00000039323	Dgkk	-1.69288	0.0138952	0.998984
ENSRNOG00000032941	Mab21l1	-1.65802	0.00677654	0.967868
ENSRNOG00000043451	Spp1	-1.60683	0.000163003	0.24769
ENSRNOG00000049814	Rbm39	-1.56819	0.0014937	0.521936
ENSRNOG00000018471	LOC100362339	-1.52846	0.000249501	0.269941
ENSRNOG00000019495	Gbx2	-1.47348	0.0126355	0.998984
ENSRNOG00000004018	Tdrd5	-1.45773	0.0224704	0.998984
ENSRNOG00000047387	Lnpep	-1.45565	0.00824588	0.998984
ENSRNOG00000014414	Qrfpr	-1.37033	0.00192814	0.592215
ENSRNOG00000031100	Klhl1	-1.36148	0.00348542	0.781585
ENSRNOG00000012703	Crh	-1.34099	0.00143892	0.521936
ENSRNOG00000012995	Gpr165	-1.29776	0.0421758	0.998984
ENSRNOG00000056153	Fam46b	-1.27389	0.0423471	0.998984
ENSRNOG00000002862	Clcn5	-1.26427	0.00028739	0.288511
ENSRNOG00000007552	Arhgap36	-1.2608	0.000192288	0.24769
ENSRNOG00000042905	RT1-T24-4	-1.25662	0.00350347	0.781585
ENSRNOG00000058626	Kcnh8	-1.2421	0.00664819	0.967868
ENSRNOG00000011039	Gch1	-1.23449	0.0448223	0.998984
ENSRNOG00000006120	Shh	-1.2092	0.0073816	0.988051
ENSRNOG00000060203	SNORD113	-1.15694	0.0381184	0.998984
ENSRNOG00000042070	Ticam2	-1.14811	0.0222271	0.998984
ENSRNOG00000004179	Nts	-1.1117	3.93593602640917e-06	0.0263419
ENSRNOG00000031689	Trim15	-1.10909	0.0295645	0.998984
ENSRNOG00000055012	AABR07028886.3	-1.10725	0.0328171	0.998984
ENSRNOG00000001217	Lrrc3	-1.06733	0.0206766	0.998984
ENSRNOG00000011621	Hnrnpc	-1.05218	0.023622	0.998984
ENSRNOG00000002070	Mrpl1	-1.03624	0.0452751	0.998984
ENSRNOG00000047957	Traf5	-1.03184	0.00876023	0.998984
ENSRNOG00000015071	Zim1	-0.993205	0.00488739	0.900267
ENSRNOG00000021484	AABR07003537.1	-0.967908	0.0351757	0.998984
ENSRNOG00000009734	Akr1b8	-0.948078	0.0022679	0.634918
ENSRNOG00000013269	Tnfsf10	-0.903896	0.0319588	0.998984
ENSRNOG00000038881	Hcls1	-0.88169	0.00169696	0.54954
ENSRNOG00000048168	Gtpbp6	-0.87582	0.0180007	0.998984
ENSRNOG00000008015	Fos	-0.857437	0.0336612	0.998984
ENSRNOG00000019584	Dlk1	-0.847269	0.00371395	0.810528
ENSRNOG00000004535	Kcng3	-0.838952	0.0152919	0.998984
ENSRNOG00000054155	Rn60_5_1638.1	-0.822486	0.00155301	0.526404
ENSRNOG00000046049	AABR07064304.1	-0.820865	0.0192818	0.998984
ENSRNOG00000049132	AABR07029710.1	-0.809168	0.0331657	0.998984
ENSRNOG00000031126	Tecta	-0.789652	0.00430187	0.872454
ENSRNOG00000007607	Nr4a1	-0.787197	0.0403529	0.998984
ENSRNOG00000014610	Anpep	-0.784265	0.0373286	0.998984
ENSRNOG00000016595	Hhex	-0.771886	0.0379199	0.998984
ENSRNOG00000009783	Camk2g	-0.756256	0.0149796	0.998984
ENSRNOG00000007041	Abcg2	-0.743585	0.000255448	0.269941
ENSRNOG00000002322	RGD1310587	-0.735707	0.0108492	0.998984
ENSRNOG00000027392	RGD1565512	-0.720714	0.015443	0.998984
ENSRNOG00000002074	Rest	-0.701351	0.00150774	0.521936
ENSRNOG00000027658	Gpr101	-0.701327	0.00119147	0.486377
ENSRNOG00000010240	Fam46a	-0.696069	0.00524374	0.916217
ENSRNOG00000007509	Slc1a6	-0.688029	0.0132662	0.998984
ENSRNOG00000014776	Adcy7	-0.687243	0.0147861	0.998984
ENSRNOG00000033881	Fam196a	-0.680273	0.000587635	0.380598
ENSRNOG00000032274	AY172581.15	-0.679349	0.0332147	0.998984
ENSRNOG00000016038	Mgmt	-0.676375	0.0419185	0.998984
ENSRNOG00000031041	Rps4y2	-0.660155	0.0300218	0.998984
ENSRNOG00000006397	Chrm5	-0.658746	0.0247133	0.998984
ENSRNOG00000030807	LOC100912427	-0.650067	0.0219059	0.998984
ENSRNOG00000010158	Magel2	-0.642007	0.035182	0.998984
ENSRNOG00000018082	Slc26a2	-0.640972	0.0469694	0.998984
ENSRNOG00000013850	Hes5	-0.638707	0.00661336	0.967868
ENSRNOG00000057616	Ptch2	-0.638194	0.0359752	0.998984
ENSRNOG00000004708	Aard	-0.636487	0.0451255	0.998984
ENSRNOG00000006076	Steap2	-0.62957	0.0192937	0.998984
ENSRNOG00000003650	Nt5c	-0.625203	0.0388157	0.998984
ENSRNOG00000029756	P2ry13	-0.625196	0.00871695	0.998984
ENSRNOG00000014061	Dusp5	-0.623486	0.0167174	0.998984
ENSRNOG00000011921	Dusp4	-0.618551	0.00859528	0.998984
ENSRNOG00000022698	Vsig10	-0.607091	0.0394648	0.998984
ENSRNOG00000007955	Timp4	-0.602521	0.0104235	0.998984
ENSRNOG00000012108	Thsd1	-0.588728	0.0332197	0.998984
ENSRNOG00000025189	Mettl18	-0.587985	0.0220042	0.998984
ENSRNOG00000011251	Hcrtr2	-0.586198	0.0201699	0.998984
ENSRNOG00000004100	Trib1	-0.582441	0.022329	0.998984
ENSRNOG00000011238	Tiparp	-0.578961	0.01868	0.998984
ENSRNOG00000028910	RGD1565536	-0.577913	0.028743	0.998984
ENSRNOG00000003680	Gabrb2	-0.574354	0.000778865	0.446801
ENSRNOG00000009157	Fut4	-0.57198	0.0180456	0.998984
ENSRNOG00000008592	Barx2	-0.569828	0.0363474	0.998984
ENSRNOG00000013902	P2ry12	-0.569704	0.0183319	0.998984
ENSRNOG00000014837	Emilin2	-0.563029	0.0378355	0.998984
ENSRNOG00000030800	Igdcc3	-0.559163	0.0192379	0.998984
ENSRNOG00000033087	Cdh23	-0.558038	0.0382825	0.998984
ENSRNOG00000014597	Irs1	-0.557631	0.00536623	0.916217
ENSRNOG00000016147	Slc17a6	-0.54437	0.0417828	0.998984
ENSRNOG00000018576	Rcan3	-0.54414	0.0480007	0.998984
ENSRNOG00000019728	Itgam	-0.539074	0.00716379	0.971855
ENSRNOG00000028085	Tmem255a	-0.538205	0.0402378	0.998984
ENSRNOG00000015719	Egr4	-0.536406	0.00954388	0.998984
ENSRNOG00000045721	Rn60_17_0356.1	-0.535085	0.00918832	0.998984
ENSRNOG00000046667	Fosb	-0.532407	0.0181832	0.998984
ENSRNOG00000012470	Zc3h12c	-0.531355	0.0265632	0.998984
ENSRNOG00000002775	Npl	-0.530013	5.50396940017146e-05	0.110509
ENSRNOG00000019422	Egr1	-0.529414	0.00845915	0.998984
ENSRNOG00000015746	Kcng4	-0.527529	0.0104929	0.998984
ENSRNOG00000048088	Mest	-0.525803	0.0101276	0.998984
ENSRNOG00000004614	Lypd6b	-0.522667	0.0482411	0.998984
ENSRNOG00000025781	Sec31b	-0.520507	0.0346963	0.998984
ENSRNOG00000002556	Tsr2	-0.519026	0.00476089	0.900267
ENSRNOG00000028992	Acan	-0.510315	0.0195506	0.998984
ENSRNOG00000024114	Zdbf2	-0.508086	0.00329337	0.760049
ENSRNOG00000001891	Gnb1l	-0.506173	0.0115681	0.998984
ENSRNOG00000009491	Phc3	-0.505069	0.0210198	0.998984
ENSRNOG00000015003	Pex11a	-0.501831	0.0252044	0.998984
ENSRNOG00000019341	Tmem179b	-0.497688	0.0269779	0.998984
ENSRNOG00000018999	Cdc14b	-0.497086	0.0374266	0.998984
ENSRNOG00000030131	Zscan30	-0.493428	0.0321904	0.998984
ENSRNOG00000023509	Irs2	-0.489672	0.00111869	0.486377
ENSRNOG00000015835	Cacna2d2	-0.481681	0.0124062	0.998984
ENSRNOG00000033445	Ccdc171	-0.477235	0.0462732	0.998984
ENSRNOG00000000561	Pald1	-0.475858	0.024113	0.998984
ENSRNOG00000019549	Akap12	-0.4756	0.0312565	0.998984
ENSRNOG00000008533	Ago2	-0.474988	0.0248406	0.998984
ENSRNOG00000009450	Hcn4	-0.469317	0.0358981	0.998984
ENSRNOG00000010997	Ednrb	-0.465139	0.0244882	0.998984
ENSRNOG00000000869	Arhgef6	-0.46204	0.0266075	0.998984
ENSRNOG00000000963	Tmem132c	-0.460485	0.0450926	0.998984
ENSRNOG00000016975	Pxmp4	-0.455076	0.0103081	0.998984
ENSRNOG00000000777	RT1-S3	-0.453428	0.0461064	0.998984
ENSRNOG00000001189	Sik1	-0.452756	4.56637672332442e-05	0.107192
ENSRNOG00000057116	Pex19	-0.45149	0.00326185	0.760049
ENSRNOG00000003887	Lgi2	-0.449844	0.0226503	0.998984
ENSRNOG00000031495	Tmem170b	-0.446975	0.0397042	0.998984
ENSRNOG00000038025	Rpp38	-0.445457	0.0330022	0.998984
ENSRNOG00000000924	Slc7a1	-0.443291	0.00225843	0.634918
ENSRNOG00000018952	Sema3g	-0.439112	0.0239411	0.998984
ENSRNOG00000031576	Zfp455	-0.437745	0.0437703	0.998984
ENSRNOG00000055404	AABR07012826.1	-0.437734	0.0457275	0.998984
ENSRNOG00000020918	Ccnd1	-0.437495	0.00241687	0.647012
ENSRNOG00000015133	Kmt2a	-0.436441	0.0429435	0.998984
ENSRNOG00000010489	Samd4a	-0.436152	0.0377788	0.998984
ENSRNOG00000013767	Ccdc61	-0.431478	0.0206147	0.998984
ENSRNOG00000046318	LOC100910689	-0.431287	0.0184604	0.998984
ENSRNOG00000008765	Zfhx4	-0.429185	0.0250695	0.998984
ENSRNOG00000013623	Amer2	-0.429049	0.0334742	0.998984
ENSRNOG00000042502	Smim17	-0.426593	0.0106429	0.998984
ENSRNOG00000015055	Scg2	-0.423172	0.00194134	0.592215
ENSRNOG00000002525	Ptgs2	-0.422348	0.0310276	0.998984
ENSRNOG00000011402	Isg20l2	-0.419924	0.00939927	0.998984
ENSRNOG00000013555	Ankrd55	-0.417678	0.0321014	0.998984
ENSRNOG00000014791	Peg3	-0.416692	0.00774669	0.998984
ENSRNOG00000042340	LOC679894	-0.416056	0.0451106	0.998984
ENSRNOG00000025371	Spry1	-0.412954	0.0339125	0.998984
ENSRNOG00000003098	Prom1	-0.412343	0.00124198	0.486377
ENSRNOG00000020298	Bag3	-0.411511	0.044617	0.998984
ENSRNOG00000029956	Zfp654	-0.411059	0.00903233	0.998984
ENSRNOG00000027245	Tdrp	-0.410788	0.000540176	0.373988
ENSRNOG00000006336	Fyco1	-0.409425	0.00479006	0.900267
ENSRNOG00000017864	Bdp1	-0.408269	0.00523573	0.916217
ENSRNOG00000002593	Esrrg	-0.407902	0.00157565	0.526404
ENSRNOG00000021780	Rad51d	-0.406862	0.00715241	0.971855
ENSRNOG00000003213	Helz	-0.400061	0.0301388	0.998984
ENSRNOG00000003512	Gabra1	-0.399639	0.00541886	0.916217
ENSRNOG00000029399	Bcam	-0.388065	0.032867	0.998984
ENSRNOG00000038427	Gm1043	-0.386727	0.0498531	0.998984
ENSRNOG00000029556	Cntnap5a	-0.383798	0.0358913	0.998984
ENSRNOG00000011668	Nfil3	-0.378394	0.0435804	0.998984
ENSRNOG00000016279	Zfp865	0.379749	0.0244569	0.998984
ENSRNOG00000016983	Myh7	0.379987	0.0412096	0.998984
ENSRNOG00000019271	Ulk4	0.382639	0.0497993	0.998984
ENSRNOG00000012924	Tmem194b	0.38298	0.0434759	0.998984
ENSRNOG00000039350	Gng13	0.383102	0.00454115	0.893894
ENSRNOG00000059903	Thbs3	0.389392	0.0313781	0.998984
ENSRNOG00000026874	Zfp956	0.39618	0.0185462	0.998984
ENSRNOG00000003251	B3galt2	0.396819	0.00624578	0.96047
ENSRNOG00000023404	Slc9b2	0.397582	0.0439715	0.998984
ENSRNOG00000004787	AABR07053185.1	0.399305	0.0114947	0.998984
ENSRNOG00000013783	Efhd2	0.400198	0.0395125	0.998984
ENSRNOG00000050714	LOC100910729	0.400942	0.00125758	0.486377
ENSRNOG00000007390	Nfkbia	0.401097	0.0215751	0.998984
ENSRNOG00000021750	Id1	0.401697	0.0114482	0.998984
ENSRNOG00000000121	Pigv	0.402472	0.0417894	0.998984
ENSRNOG00000010803	Gabra5	0.403468	0.0115072	0.998984
ENSRNOG00000052424	2900026A02Rik	0.408157	0.00674122	0.967868
ENSRNOG00000019920	Doc2a	0.408507	0.0423497	0.998984
ENSRNOG00000052386	Nlrx1	0.409662	0.0422803	0.998984
ENSRNOG00000005569	Phospho1	0.416276	0.0344278	0.998984
ENSRNOG00000057044	Garnl3	0.419939	0.0179976	0.998984
ENSRNOG00000021663	RGD1561849	0.423271	0.0410216	0.998984
ENSRNOG00000002097	Rasl11b	0.423367	0.00159929	0.526404
ENSRNOG00000014259	Mycl	0.433089	0.00562441	0.93328
ENSRNOG00000010911	Tmem108	0.446986	0.0142285	0.998984
ENSRNOG00000059479	Adcy1	0.448277	0.0220424	0.998984
ENSRNOG00000030568	Rgs12	0.44837	0.0297562	0.998984
ENSRNOG00000012404	Thrsp	0.450401	0.0468057	0.998984
ENSRNOG00000061910	Igfbp3	0.45689	0.047063	0.998984
ENSRNOG00000022419	Dok7	0.460034	0.049501	0.998984
ENSRNOG00000002810	Gfpt2	0.461492	0.0285633	0.998984
ENSRNOG00000000814	Fabp7	0.469773	4.80490461131906e-05	0.107192
ENSRNOG00000014149	Npy1r	0.470731	0.0151601	0.998984
ENSRNOG00000007907	Tmem178a	0.47165	0.0446233	0.998984
ENSRNOG00000016220	Rpl12	0.478523	0.0109231	0.998984
ENSRNOG00000015860	Gipr	0.480643	0.00337315	0.769614
ENSRNOG00000017619	Aldh1a1	0.491169	0.04749	0.998984
ENSRNOG00000018159	Anxa4	0.493511	0.0398916	0.998984
ENSRNOG00000008056	Ankrd9	0.502086	0.00810013	0.998984
ENSRNOG00000001701	Cbr3	0.502875	0.0273812	0.998984
ENSRNOG00000009148	Cyb5rl	0.519819	0.0490344	0.998984
ENSRNOG00000043098	Mt2A	0.546346	0.00111148	0.486377
ENSRNOG00000006341	Saysd1	0.549703	0.00908527	0.998984
ENSRNOG00000022919	Chst8	0.5549	0.0200479	0.998984
ENSRNOG00000013463	Kcnj8	0.555707	0.0435997	0.998984
ENSRNOG00000046382	LOC100911365	0.572962	0.00691367	0.970143
ENSRNOG00000000307	Mical1	0.576994	0.00111906	0.486377
ENSRNOG00000015695	Sult5a1	0.585248	0.035848	0.998984
ENSRNOG00000055765	AABR07024058.4	0.588109	0.0340591	0.998984
ENSRNOG00000055068	LOC100360977	0.592314	0.00147262	0.521936
ENSRNOG00000021553	Nckap5	0.607564	0.0176184	0.998984
ENSRNOG00000011901	Rrad	0.610407	0.0187311	0.998984
ENSRNOG00000031378	AABR07009715.1	0.610606	0.0410708	0.998984
ENSRNOG00000004660	Fzd6	0.611957	0.0458229	0.998984
ENSRNOG00000001739	Mfi2	0.615767	0.0256739	0.998984
ENSRNOG00000036760	Tmc5	0.622476	0.0319988	0.998984
ENSRNOG00000000010	Cbln1	0.633392	0.025819	0.998984
ENSRNOG00000048138	Zfp566	0.635418	0.0358303	0.998984
ENSRNOG00000000012	Tcf15	0.636007	0.0421626	0.998984
ENSRNOG00000031579	LOC100363469	0.637142	0.0272535	0.998984
ENSRNOG00000031802	LOC100360056	0.639703	0.00537986	0.916217
ENSRNOG00000024651	Greb1	0.652872	0.0111201	0.998984
ENSRNOG00000058132	SNORD29	0.653645	0.0097985	0.998984
ENSRNOG00000003522	Mr1	0.65683	0.0351484	0.998984
ENSRNOG00000046349	LOC100360604	0.672736	0.00256739	0.660873
ENSRNOG00000037897	Rps19	0.67751	0.00114296	0.486377
ENSRNOG00000013179	Tinagl1	0.677779	0.0221666	0.998984
ENSRNOG00000006575	Ccdc96	0.679927	0.0112573	0.998984
ENSRNOG00000002381	Bmp3	0.683207	0.00354889	0.783018
ENSRNOG00000047928	AABR07048653.1	0.690188	0.0330222	0.998984
ENSRNOG00000017752	Mccc2	0.692189	0.00113822	0.486377
ENSRNOG00000008526	Pdzd3	0.69696	0.00873278	0.998984
ENSRNOG00000003066	Wnt9a	0.699804	0.0379051	0.998984
ENSRNOG00000023465	LOC500300	0.702049	0.0189139	0.998984
ENSRNOG00000016362	Gpr4	0.719713	0.0297466	0.998984
ENSRNOG00000029686	LOC102555727	0.736441	0.0103428	0.998984
ENSRNOG00000042445	Myo15b	0.75137	0.0240123	0.998984
ENSRNOG00000007918	Tbxas1	0.776835	0.0261885	0.998984
ENSRNOG00000015441	Il4r	0.783131	0.000491078	0.364331
ENSRNOG00000021067	Fxyd7	0.789984	0.00201624	0.595325
ENSRNOG00000013610	Chrna5	0.798713	0.00406384	0.849934
ENSRNOG00000002204	Ccdc158	0.80809	0.0455779	0.998984
ENSRNOG00000015347	Trim45	0.811591	0.03299	0.998984
ENSRNOG00000059956	Bcl6b	0.813647	0.0222864	0.998984
ENSRNOG00000055485	Rn60_X_0771.2	0.823341	0.0136473	0.998984
ENSRNOG00000029386	RT1-N2	0.829794	0.02941	0.998984
ENSRNOG00000019018	Plat	0.84079	0.000197382	0.24769
ENSRNOG00000046276	Myh3	0.850455	0.0333673	0.998984
ENSRNOG00000021183	Rcor2	0.85344	0.0368738	0.998984
ENSRNOG00000029292	LOC500877	0.85878	0.0339059	0.998984
ENSRNOG00000011821	S100a4	0.876569	0.0054681	0.916217
ENSRNOG00000047880	Ints1	0.892713	0.0237884	0.998984
ENSRNOG00000060973	AABR07013843.1	0.900326	0.0389703	0.998984
ENSRNOG00000001893	AABR07034742.1	0.903431	0.03448	0.998984
ENSRNOG00000050407	Hiat1	0.938589	0.0370991	0.998984
ENSRNOG00000012989	Serinc2	0.956571	0.0164186	0.998984
ENSRNOG00000037687	Rspo2	0.983	0.00227682	0.634918
ENSRNOG00000024082	Gldn	1.00596	0.0127262	0.998984
ENSRNOG00000008492	Ccdc19	1.01364	0.0181664	0.998984
ENSRNOG00000050800	LOC100911576	1.02482	0.00460544	0.897747
ENSRNOG00000046001	AABR07030823.1	1.0262	0.0319023	0.998984
ENSRNOG00000048470	Pomp	1.03506	0.0198178	0.998984
ENSRNOG00000013681	Kcns1	1.06505	0.0175711	0.998984
ENSRNOG00000007830	Apold1	1.06919	0.0368458	0.998984
ENSRNOG00000012259	Il22ra2	1.07361	0.0179818	0.998984
ENSRNOG00000008376	Slc2a3	1.07866	0.00270924	0.688559
ENSRNOG00000015310	Lrrc32	1.14429	0.0353111	0.998984
ENSRNOG00000012427	Veph1	1.16348	0.0381308	0.998984
ENSRNOG00000022163	LOC685114	1.17002	0.049016	0.998984
ENSRNOG00000056249	AABR07028036.1	1.18025	0.0193651	0.998984
ENSRNOG00000004484	LOC100910472	1.18512	0.0127439	0.998984
ENSRNOG00000046299	Atp5f1	1.20261	0.0321602	0.998984
ENSRNOG00000032130	LOC100360056	1.21445	0.0370127	0.998984
ENSRNOG00000047455	Cdhr3	1.24141	0.0429644	0.998984
ENSRNOG00000009222	Epha2	1.24387	0.000508082	0.364331
ENSRNOG00000012886	Maff	1.26042	0.00679696	0.967868
ENSRNOG00000002212	Hsd17b13	1.26125	0.0274732	0.998984
ENSRNOG00000050450	LOC100911951	1.2714	0.000180931	0.24769
ENSRNOG00000008936	Map3k6	1.29695	0.00123038	0.486377
ENSRNOG00000012301	RGD1310371	1.31745	0.0253737	0.998984
ENSRNOG00000047187	LOC100912042	1.31989	0.00679196	0.967868
ENSRNOG00000001195	Trpv4	1.326	0.0141877	0.998984
ENSRNOG00000050091	Efcab1	1.33608	0.00535703	0.916217
ENSRNOG00000007663	LOC100911372	1.36432	0.0459703	0.998984
ENSRNOG00000056248	Marf1	1.38007	0.0111588	0.998984
ENSRNOG00000000542	Dnah8	1.48952	0.0400087	0.998984
ENSRNOG00000050675	Myl4	1.52908	0.0109733	0.998984
ENSRNOG00000059045	SNORA44	1.53393	0.00092688	0.486377
ENSRNOG00000000461	Brd2	1.69292	0.000954048	0.486377
ENSRNOG00000022839	Ifit3	1.73186	0.00295722	0.724085
ENSRNOG00000002471	Polq	1.82377	0.00122706	0.486377
ENSRNOG00000027079	Impad1	1.85027	0.0196113	0.998984
ENSRNOG00000018476	Fuom	1.85686	0.0361629	0.998984
ENSRNOG00000053812	Selenbp1	1.90374	0.0127924	0.998984
ENSRNOG00000061740	AABR07024104.5	1.93406	0.0274228	0.998984
ENSRNOG00000047864	RT1-DMa	2.09603	0.00956986	0.998984
ENSRNOG00000048118	Ankra2	2.11537	0.00255439	0.660873
ENSRNOG00000016394	Wdr77	2.17747	0.0029405	0.724085
ENSRNOG00000025476	Tmem252	2.21191	0.00013785	0.232395
ENSRNOG00000010079	Car3	2.3243	0.00976676	0.998984
ENSRNOG00000025787	Spag6	2.3601	0.00035353	0.322644
ENSRNOG00000001746	Ncbp2	2.4117	0.00547595	0.916217
ENSRNOG00000005059	Med22	2.41842	0.00595888	0.96047
ENSRNOG00000019473	Dcun1d2	2.42528	0.0135702	0.998984
ENSRNOG00000013250	Pdcd5	2.65001	0.0156142	0.998984
ENSRNOG00000046295	Ubald1	3.92174	0.000138895	0.232395
ENSRNOG00000020821	Clip3	3.98525	7.27799607226875e-06	0.0292255

## Sheet: Table SE.5
Table SE 5: Log2 fold change and p-value statistics for genes significantly regulated between LPS-Heroin and Saline-Heroin rats
gene_id	gene_name	log2FoldChange	pvalue	padj
ENSRNOG00000053206	AABR07028981.1	-2.98399	0.0129125	0.977561
ENSRNOG00000046790	Irs4	-2.55992	0.0213172	0.999932
ENSRNOG00000016000	Atp5f1	-2.50178	0.0102227	0.929486
ENSRNOG00000050647	Hspa1b	-2.4348	0.0119993	0.962479
ENSRNOG00000019736	LOC100911034	-2.40246	0.0220403	0.999932
ENSRNOG00000023387	LOC100912599	-2.23267	0.000261157	0.18585
ENSRNOG00000008873	Ino80b	-2.07126	0.0486878	0.999932
ENSRNOG00000004443	Sptlc3	-2.05715	0.0190926	0.999932
ENSRNOG00000033734	Tnnt2	-2.02324	0.0475558	0.999932
ENSRNOG00000010406	Cel	-1.97827	0.00926699	0.924298
ENSRNOG00000047396	Rmnd5b	-1.96634	0.0121834	0.962479
ENSRNOG00000031506	LOC100360087	-1.88528	0.0143086	0.996567
ENSRNOG00000024707	Tp73	-1.87496	0.0398368	0.999932
ENSRNOG00000049964	Gsto2	-1.8502	0.0339579	0.999932
ENSRNOG00000061182	Gabre	-1.82714	0.00466958	0.762169
ENSRNOG00000058039	Acta2	-1.77441	0.00849919	0.900054
ENSRNOG00000039323	Dgkk	-1.71877	0.000645531	0.302502
ENSRNOG00000001152	Glp1r	-1.65883	0.0205971	0.999932
ENSRNOG00000004210	Osr1	-1.64482	0.0277004	0.999932
ENSRNOG00000015447	LOC100912282	-1.64155	0.0256261	0.999932
ENSRNOG00000048751	Rtl1	-1.61809	0.00824164	0.900054
ENSRNOG00000033529	Amy1a	-1.58846	0.0027352	0.593438
ENSRNOG00000009779	Krt8	-1.57856	0.0498924	0.999932
ENSRNOG00000011039	Gch1	-1.56754	0.00595169	0.827239
ENSRNOG00000001959	Mx1	-1.52225	0.0487565	0.999932
ENSRNOG00000018570	C1qtnf3	-1.49291	0.0184905	0.999932
ENSRNOG00000011647	S100a6	-1.45988	0.000637882	0.302502
ENSRNOG00000045814	RGD1563962	-1.40519	0.00980644	0.929486
ENSRNOG00000056895	AABR07007833.2	-1.39968	0.035572	0.999932
ENSRNOG00000059315	AABR07065530.1	-1.39184	0.0488008	0.999932
ENSRNOG00000017628	Tagln	-1.37617	0.0198388	0.999932
ENSRNOG00000043332	Foxd1	-1.37231	0.0245923	0.999932
ENSRNOG00000015222	Fam46c	-1.33805	0.032609	0.999932
ENSRNOG00000060514	AC117925.6	-1.33729	0.0313738	0.999932
ENSRNOG00000048597	Pak2	-1.32816	0.00565281	0.804554
ENSRNOG00000050968	Ptger2	-1.32575	0.0400226	0.999932
ENSRNOG00000055259	Phldb3	-1.3093	0.0104861	0.929486
ENSRNOG00000019810	Des	-1.30288	0.00314575	0.61501
ENSRNOG00000001422	Col26a1	-1.2613	0.0228619	0.999932
ENSRNOG00000018735	Cd74	-1.24947	0.0260902	0.999932
ENSRNOG00000018471	LOC100362339	-1.24078	0.00417454	0.707327
ENSRNOG00000058727	AABR07012081.2	-1.23673	0.0166504	0.999932
ENSRNOG00000051307	Aoc3	-1.21154	0.0360281	0.999932
ENSRNOG00000007552	Arhgap36	-1.2059	0.000910707	0.317694
ENSRNOG00000002070	Mrpl1	-1.18643	0.00802145	0.897545
ENSRNOG00000005451	Dnah11	-1.18431	0.00117644	0.367194
ENSRNOG00000015071	Zim1	-1.17604	0.00795323	0.897545
ENSRNOG00000014426	Lox	-1.16839	0.0100377	0.929486
ENSRNOG00000014555	Aox4	-1.14654	0.0393745	0.999932
ENSRNOG00000048545	LOC100910483	-1.09239	0.0385377	0.999932
ENSRNOG00000025001	Pcolce	-1.03567	0.0049571	0.766884
ENSRNOG00000059292	AABR07064373.1	-1.01614	0.04091	0.999932
ENSRNOG00000012562	Grin3b	-1.01469	0.00556986	0.804554
ENSRNOG00000054879	Zic2	-1.01055	0.0117751	0.962479
ENSRNOG00000060179	Gpc3	-0.99171	0.0220508	0.999932
ENSRNOG00000033744	Rasgrp4	-0.965573	0.0358328	0.999932
ENSRNOG00000057880	Myh11	-0.956478	0.0210662	0.999932
ENSRNOG00000006549	Fndc9	-0.95378	0.0210492	0.999932
ENSRNOG00000055962	Bgn	-0.940503	0.000744475	0.302502
ENSRNOG00000008947	Cpz	-0.940241	0.0380807	0.999932
ENSRNOG00000005960	RGD1311744	-0.931782	0.00273258	0.593438
ENSRNOG00000045580	AC125982.1	-0.926495	0.024239	0.999932
ENSRNOG00000052415	Gstt2	-0.907516	0.0135865	0.98721
ENSRNOG00000056772	Col4a6	-0.898117	0.0393247	0.999932
ENSRNOG00000019584	Dlk1	-0.897901	0.000625823	0.302502
ENSRNOG00000002862	Clcn5	-0.882176	0.0317481	0.999932
ENSRNOG00000018086	Slc22a8	-0.855922	0.0131096	0.98097
ENSRNOG00000018822	Slc5a5	-0.851598	0.0352304	0.999932
ENSRNOG00000002322	RGD1310587	-0.845288	0.000771294	0.302502
ENSRNOG00000041411	AC097745.1	-0.841088	0.0368188	0.999932
ENSRNOG00000010158	Magel2	-0.826455	0.0236881	0.999932
ENSRNOG00000019017	Gstm6	-0.81553	0.0443604	0.999932
ENSRNOG00000010308	Nr2f2	-0.815403	0.00768585	0.886858
ENSRNOG00000048924	Islr	-0.805555	0.0440837	0.999932
ENSRNOG00000012294	Heph	-0.77612	0.035626	0.999932
ENSRNOG00000057009	AABR07066142.1	-0.760942	0.0467582	0.999932
ENSRNOG00000002791	Bcl2	-0.760751	0.0206812	0.999932
ENSRNOG00000014936	Ifitm2	-0.754612	0.033426	0.999932
ENSRNOG00000030807	LOC100912427	-0.749348	0.0147072	0.996567
ENSRNOG00000016595	Hhex	-0.749328	0.0492378	0.999932
ENSRNOG00000001469	Eln	-0.73471	0.0184542	0.999932
ENSRNOG00000049714	Asap3	-0.726557	0.038665	0.999932
ENSRNOG00000019120	Hmgcs2	-0.718638	0.0357627	0.999932
ENSRNOG00000017800	Foxc1	-0.713208	0.0450674	0.999932
ENSRNOG00000020246	Myl9	-0.701525	0.0188735	0.999932
ENSRNOG00000020298	Bag3	-0.700658	0.00472836	0.764747
ENSRNOG00000032902	Ybx1-ps3	-0.697241	0.0153759	0.999932
ENSRNOG00000051152	LOC102549817	-0.696278	0.039371	0.999932
ENSRNOG00000033346	LOC100361636	-0.685905	0.0215004	0.999932
ENSRNOG00000017369	Mustn1	-0.666389	0.0208096	0.999932
ENSRNOG00000007955	Timp4	-0.665035	0.0329404	0.999932
ENSRNOG00000023546	Hspb1	-0.664813	0.0113641	0.95539
ENSRNOG00000019211	Olfml3	-0.658844	0.0441087	0.999932
ENSRNOG00000016731	Tpm2	-0.645236	0.0104377	0.929486
ENSRNOG00000056184	Lrp2	-0.635677	0.0451719	0.999932
ENSRNOG00000045743	Etnppl	-0.627976	0.00759442	0.883087
ENSRNOG00000004527	Lin7a	-0.623148	0.0367758	0.999932
ENSRNOG00000042851	AC109942.1	-0.619724	0.0118607	0.962479
ENSRNOG00000008595	Ttc12	-0.617419	0.049344	0.999932
ENSRNOG00000000963	Tmem132c	-0.617415	0.0435694	0.999932
ENSRNOG00000031138	Irgm	-0.617217	0.0481795	0.999932
ENSRNOG00000004708	Aard	-0.612682	0.0411712	0.999932
ENSRNOG00000006353	Gyltl1b	-0.61213	0.0149208	0.997954
ENSRNOG00000010412	Ccdc180	-0.609642	0.000673978	0.302502
ENSRNOG00000038025	Rpp38	-0.592407	0.000557254	0.302502
ENSRNOG00000020557	Ryr1	-0.580762	0.000677041	0.302502
ENSRNOG00000053232	Ror2	-0.574673	0.0295318	0.999932
ENSRNOG00000028668	Slc28a2	-0.573776	0.0290037	0.999932
ENSRNOG00000051548	Lmod1	-0.570956	0.0145682	0.996567
ENSRNOG00000056151	Rasgrf2	-0.56527	0.00918696	0.924298
ENSRNOG00000014452	Zfhx3	-0.564407	0.0250857	0.999932
ENSRNOG00000028196	Mgme1	-0.561061	0.0452774	0.999932
ENSRNOG00000006114	LOC100910867	-0.560806	0.000106024	0.0992771
ENSRNOG00000008146	Tox2	-0.559618	0.0457398	0.999932
ENSRNOG00000009382	Mettl8	-0.555594	0.00478956	0.766884
ENSRNOG00000053753	Rn60_8_0646.1	-0.549153	0.0303054	0.999932
ENSRNOG00000011824	Trh	-0.529903	0.0261007	0.999932
ENSRNOG00000031478	Zfp663	-0.529096	0.0317045	0.999932
ENSRNOG00000003787	Lcorl	-0.527822	0.0427303	0.999932
ENSRNOG00000033881	Fam196a	-0.520342	0.00253267	0.572399
ENSRNOG00000013215	Dctd	-0.517115	0.00337239	0.618538
ENSRNOG00000008765	Zfhx4	-0.516674	0.000768286	0.302502
ENSRNOG00000015896	Rbpms2	-0.505526	0.0487769	0.999932
ENSRNOG00000002074	Rest	-0.49511	0.0209667	0.999932
ENSRNOG00000050553	Atp6v1c2	-0.494369	0.048548	0.999932
ENSRNOG00000015137	Spata6l	-0.488614	0.0438468	0.999932
ENSRNOG00000029184	Epha6	-0.487704	0.00102806	0.351737
ENSRNOG00000057867	Mns1	-0.487386	0.0492122	0.999932
ENSRNOG00000004290	Grb10	-0.470158	0.0186173	0.999932
ENSRNOG00000042731	Slc25a18	-0.462511	0.0441802	0.999932
ENSRNOG00000005695	Mgp	-0.460045	0.0360368	0.999932
ENSRNOG00000013634	Myd88	-0.45668	0.025853	0.999932
ENSRNOG00000014597	Irs1	-0.452522	0.0203053	0.999932
ENSRNOG00000015318	Heyl	-0.452344	0.0173409	0.999932
ENSRNOG00000017864	Bdp1	-0.448485	0.00130028	0.39553
ENSRNOG00000009431	Tbc1d4	-0.444058	0.00822105	0.900054
ENSRNOG00000009967	Otof	-0.443662	0.00222967	0.543398
ENSRNOG00000059487	AABR07045405.1	-0.443092	0.0382088	0.999932
ENSRNOG00000015904	Wfdc1	-0.442478	0.0362208	0.999932
ENSRNOG00000047003	LOC100912852	-0.438018	0.00193179	0.505417
ENSRNOG00000012475	Prr5	-0.43341	0.0158712	0.999932
ENSRNOG00000010524	Cryab	-0.426002	0.025903	0.999932
ENSRNOG00000000418	Zbtb12	-0.425061	0.0093009	0.924298
ENSRNOG00000024264	Amz1	-0.422856	0.000167985	0.149431
ENSRNOG00000009783	Camk2g	-0.414157	0.0450182	0.999932
ENSRNOG00000053070	AABR07053749.1	-0.412215	0.0420188	0.999932
ENSRNOG00000027152	N4bp2	-0.402051	0.0431195	0.999932
ENSRNOG00000027770	Trpm3	-0.399845	0.00847163	0.900054
ENSRNOG00000059100	AABR07073038.2	-0.39659	0.0261369	0.999932
ENSRNOG00000010706	Ccdc117	-0.392148	0.048297	0.999932
ENSRNOG00000004000	Tefm	-0.382862	0.0416673	0.999932
ENSRNOG00000002093	Tgfbr3	-0.381912	0.00719679	0.86152
ENSRNOG00000005404	Rasgrp1	0.38135	0.0114208	0.95539
ENSRNOG00000049410	Chrm3	0.383251	0.0244261	0.999932
ENSRNOG00000054458	Kcnmb4	0.383328	0.0392189	0.999932
ENSRNOG00000056454	AC096600.1	0.387632	0.0121051	0.962479
ENSRNOG00000000121	Pigv	0.393643	0.0465848	0.999932
ENSRNOG00000004003	Dusp10	0.396038	0.0136757	0.98721
ENSRNOG00000032328	Diras2	0.396075	0.000799145	0.302502
ENSRNOG00000013171	Grm2	0.398182	0.0084656	0.900054
ENSRNOG00000010834	Mpped1	0.399499	0.0391928	0.999932
ENSRNOG00000029470	LOC685619	0.399902	0.0138168	0.98721
ENSRNOG00000006341	Saysd1	0.400552	0.0449225	0.999932
ENSRNOG00000018850	Ttc9b	0.400889	0.00797569	0.897545
ENSRNOG00000002730	Rgs5	0.402723	0.0152951	0.999932
ENSRNOG00000049959	Igsf21	0.413355	0.00378412	0.653623
ENSRNOG00000049056	Ak1	0.416092	0.0442221	0.999932
ENSRNOG00000028176	Elmod2	0.41684	0.0347897	0.999932
ENSRNOG00000052424	2900026A02Rik	0.417132	0.0106057	0.929486
ENSRNOG00000049402	Nbl1	0.421241	0.0101534	0.929486
ENSRNOG00000000572	Chst3	0.423691	0.0270901	0.999932
ENSRNOG00000007687	Sema7a	0.432476	0.0340517	0.999932
ENSRNOG00000016279	Zfp865	0.432754	0.0255604	0.999932
ENSRNOG00000008992	Grik3	0.435026	0.0115403	0.95539
ENSRNOG00000048145	Sstr1	0.435276	0.0371177	0.999932
ENSRNOG00000022386	Opalin	0.440618	0.0147543	0.996567
ENSRNOG00000042576	Tcp11l1	0.446707	0.0408071	0.999932
ENSRNOG00000018159	Anxa4	0.45102	0.0105577	0.929486
ENSRNOG00000057703	Cabp7	0.452053	0.000777146	0.302502
ENSRNOG00000058077	AABR07001068.1	0.453032	0.0404011	0.999932
ENSRNOG00000005049	Tbr1	0.454847	0.0355051	0.999932
ENSRNOG00000030568	Rgs12	0.460062	0.0287733	0.999932
ENSRNOG00000012356	Slc36a1	0.466165	0.00921154	0.924298
ENSRNOG00000001249	Col6a1	0.467	0.0329159	0.999932
ENSRNOG00000000040	RGD1304622	0.477833	0.0406046	0.999932
ENSRNOG00000052795	Itpr3	0.488538	0.033067	0.999932
ENSRNOG00000016226	Rpp40	0.489865	0.0160459	0.999932
ENSRNOG00000002238	Sema5b	0.492605	0.00254171	0.572399
ENSRNOG00000055068	LOC100360977	0.493354	0.00731209	0.86152
ENSRNOG00000007407	LOC100910710	0.494753	0.00454439	0.748604
ENSRNOG00000033235	Relb	0.497878	0.0448575	0.999932
ENSRNOG00000042776	Lins	0.499792	0.0303969	0.999932
ENSRNOG00000021536	Plxdc1	0.500017	0.0158064	0.999932
ENSRNOG00000002826	Hsd17b7	0.501374	0.0099282	0.929486
ENSRNOG00000013196	Dok5	0.503051	0.00334493	0.618538
ENSRNOG00000000321	Cd24	0.504346	0.0037293	0.653623
ENSRNOG00000004221	Lgr5	0.506347	0.0341046	0.999932
ENSRNOG00000051905	Wnt2	0.510816	0.0481806	0.999932
ENSRNOG00000003878	Thsd7b	0.514856	0.0108064	0.936674
ENSRNOG00000001427	Orai2	0.515038	0.00779711	0.88922
ENSRNOG00000025059	Nxph4	0.523131	0.00427981	0.714194
ENSRNOG00000033575	Emid1	0.527242	0.00168135	0.47241
ENSRNOG00000049695	Myh1	0.531426	0.0143852	0.996567
ENSRNOG00000003977	Dusp1	0.5357	0.00629307	0.829333
ENSRNOG00000008666	Etl4	0.536896	0.00190744	0.505417
ENSRNOG00000036880	Arl5c	0.537681	0.0178942	0.999932
ENSRNOG00000017512	Aldh3b1	0.539481	0.00676189	0.849157
ENSRNOG00000003300	Btg2	0.539641	0.0131894	0.98097
ENSRNOG00000004100	Trib1	0.543168	0.0328676	0.999932
ENSRNOG00000013783	Efhd2	0.543227	0.0036935	0.653623
ENSRNOG00000016551	Bcl2l11	0.547639	0.0249819	0.999932
ENSRNOG00000011202	Chrna4	0.547995	0.00226869	0.544308
ENSRNOG00000061147	Fam189a2	0.549746	0.00323855	0.616842
ENSRNOG00000023896	Dusp6	0.559579	0.0354601	0.999932
ENSRNOG00000060961	AABR07070246.1	0.562218	0.0418125	0.999932
ENSRNOG00000021067	Fxyd7	0.562323	0.00281504	0.596218
ENSRNOG00000046254	Adgre1	0.569439	0.0100493	0.929486
ENSRNOG00000054344	AC120246.2	0.570095	0.00944018	0.924298
ENSRNOG00000057044	Garnl3	0.575854	0.00112721	0.367194
ENSRNOG00000003251	B3galt2	0.579652	0.00169941	0.47241
ENSRNOG00000024711	Sdk2	0.581614	0.00620802	0.829333
ENSRNOG00000011992	Slc18a1	0.587331	0.0062708	0.829333
ENSRNOG00000008965	Socs2	0.59182	0.0496096	0.999932
ENSRNOG00000012172	Spi1	0.599048	0.0148435	0.996567
ENSRNOG00000052357	Fosl2	0.602496	0.0321428	0.999932
ENSRNOG00000009694	Bmp4	0.612257	0.01023	0.929486
ENSRNOG00000019202	PVR	0.618653	0.00943317	0.924298
ENSRNOG00000007907	Tmem178a	0.621908	0.00674555	0.849157
ENSRNOG00000023334	Parp14	0.637698	0.0154548	0.999932
ENSRNOG00000006575	Ccdc96	0.637883	0.0133839	0.983941
ENSRNOG00000008056	Ankrd9	0.642765	0.00373963	0.653623
ENSRNOG00000010107	Palld	0.655904	0.000338858	0.23187
ENSRNOG00000050792	Tnfaip6	0.670215	0.0238582	0.999932
ENSRNOG00000022419	Dok7	0.685141	0.00701453	0.854764
ENSRNOG00000029670	RGD1564606	0.702811	0.0145261	0.996567
ENSRNOG00000048060	RGD1563072	0.711606	0.0124469	0.962479
ENSRNOG00000008011	LOC100911395	0.715469	0.0313943	0.999932
ENSRNOG00000033433	Csrnp1	0.716015	0.000353406	0.232869
ENSRNOG00000002381	Bmp3	0.71781	0.0309795	0.999932
ENSRNOG00000007748	Tex15	0.718559	0.00378316	0.653623
ENSRNOG00000001720	Hes1	0.720931	0.00116669	0.367194
ENSRNOG00000017752	Mccc2	0.72828	0.000572564	0.302502
ENSRNOG00000021663	RGD1561849	0.728475	0.0263902	0.999932
ENSRNOG00000013654	Cbln2	0.728893	0.01208	0.962479
ENSRNOG00000025691	Pla2g7	0.758863	0.00682533	0.849157
ENSRNOG00000015863	Npsr1	0.765567	0.0365899	0.999932
ENSRNOG00000046832	LOC100363642	0.776674	0.0413214	0.999932
ENSRNOG00000009148	Cyb5rl	0.779706	0.0161423	0.999932
ENSRNOG00000009180	Xkr7	0.803891	0.00745935	0.873088
ENSRNOG00000002930	Ppl	0.836054	0.0177893	0.999932
ENSRNOG00000016343	Dkk3	0.837044	0.0233906	0.999932
ENSRNOG00000012989	Serinc2	0.840051	0.0221977	0.999932
ENSRNOG00000001893	AABR07034742.1	0.857584	0.0315688	0.999932
ENSRNOG00000017118	P4ha3	0.871785	0.0167218	0.999932
ENSRNOG00000017332	Dapk2	0.876017	0.00508683	0.780171
ENSRNOG00000010977	Igfbp6	0.879796	0.0113818	0.95539
ENSRNOG00000015357	Bmper	0.882694	0.000672906	0.302502
ENSRNOG00000002469	Trim7	0.904646	0.0124332	0.962479
ENSRNOG00000005930	Nnmt	0.907777	0.0150797	0.999932
ENSRNOG00000011271	Mcc	0.919024	0.0181406	0.999932
ENSRNOG00000023588	Dmgdh	0.920821	0.045816	0.999932
ENSRNOG00000011234	AC091336.1	0.924231	0.037224	0.999932
ENSRNOG00000001747	Pak2	0.926117	0.0160819	0.999932
ENSRNOG00000023881	Skap1	0.951862	0.0345671	0.999932
ENSRNOG00000000956	Rasl11a	0.964829	0.0335754	0.999932
ENSRNOG00000029686	LOC102555727	0.97018	0.00281398	0.596218
ENSRNOG00000019317	Cplx3	1.00085	0.0197197	0.999932
ENSRNOG00000060460	Clec1a	1.00474	0.0254246	0.999932
ENSRNOG00000005185	Nxph3	1.03768	0.0128197	0.974682
ENSRNOG00000004484	LOC100910472	1.05128	0.00593225	0.827239
ENSRNOG00000024120	Rxfp1	1.05497	0.0056494	0.804554
ENSRNOG00000011011	Nmb	1.071	0.00536295	0.801783
ENSRNOG00000048226	Hmgn1	1.07853	0.00991329	0.929486
ENSRNOG00000009785	Cdkn3	1.0856	0.030139	0.999932
ENSRNOG00000009300	Tlk1	1.11587	0.0294862	0.999932
ENSRNOG00000050450	LOC100911951	1.12417	0.000869899	0.314452
ENSRNOG00000030776	Sytl2	1.13215	0.040584	0.999932
ENSRNOG00000052695	AABR07037708.1	1.16039	0.0211463	0.999932
ENSRNOG00000011200	Bhmt	1.17717	0.0433567	0.999932
ENSRNOG00000046299	Atp5f1	1.21344	0.0254374	0.999932
ENSRNOG00000010600	Cysrt1	1.22894	0.0153881	0.999932
ENSRNOG00000042727	RGD1563159	1.24206	0.00809246	0.899831
ENSRNOG00000037931	Plaur	1.27972	0.0138852	0.988126
ENSRNOG00000059469	Otx1	1.28141	0.0225385	0.999932
ENSRNOG00000013681	Kcns1	1.28901	0.0030906	0.61501
ENSRNOG00000009564	Prr15	1.29744	0.0475771	0.999932
ENSRNOG00000050034	AABR07042616.1	1.29903	0.0436065	0.999932
ENSRNOG00000013610	Chrna5	1.31523	0.00772655	0.886858
ENSRNOG00000007490	Gabrr2	1.31883	0.0215388	0.999932
ENSRNOG00000046276	Myh3	1.33848	0.00628258	0.829333
ENSRNOG00000009022	Rtkn	1.34212	0.0346211	0.999932
ENSRNOG00000011575	Adamts18	1.34663	0.0201379	0.999932
ENSRNOG00000039698	Prss22	1.37029	0.0229974	0.999932
ENSRNOG00000057514	AABR07015080.1	1.39255	0.0072488	0.86152
ENSRNOG00000007663	LOC100911372	1.43584	0.0434454	0.999932
ENSRNOG00000052831	AABR07040629.1	1.46891	0.0119158	0.962479
ENSRNOG00000050675	Myl4	1.47585	0.015779	0.999932
ENSRNOG00000035471	Mir124-1	1.50028	0.0117106	0.962479
ENSRNOG00000019350	Lyzl4	1.56181	0.000730214	0.302502
ENSRNOG00000026309	Lrrc23	1.58411	0.0260558	0.999932
ENSRNOG00000049007	AABR07053533.1	1.58536	0.000847697	0.314195
ENSRNOG00000011642	Tfap2d	1.5984	0.0382669	0.999932
ENSRNOG00000050223	Rin1	1.65498	0.00326112	0.616842
ENSRNOG00000045569	LOC100912253	1.71455	0.0208805	0.999932
ENSRNOG00000022163	LOC685114	1.72212	0.0228506	0.999932
ENSRNOG00000016394	Wdr77	1.78827	0.00945546	0.924298
ENSRNOG00000045653	Fam131a	1.7918	0.0183544	0.999932
ENSRNOG00000020616	Yif1b	1.85601	0.000793628	0.302502
ENSRNOG00000030069	Faim	2.01183	0.00533986	0.801783
ENSRNOG00000023386	Gorasp2	2.02972	0.00232519	0.544308
ENSRNOG00000046862	Armcx1	2.20299	0.00571993	0.807646
ENSRNOG00000015248	Abca12	2.24309	0.0111674	0.955186
ENSRNOG00000019473	Dcun1d2	2.3368	0.00677119	0.849157
ENSRNOG00000053147	AC141521.2	2.78939	0.0102048	0.929486
ENSRNOG00000046295	Ubald1	2.95678	0.00252694	0.572399
ENSRNOG00000011542	Apopt1	3.11498	0.0201674	0.999932
ENSRNOG00000047225	Tma7	3.20609	0.00141513	0.41961

## Sheet: Table SE.6
Table SE6: Categorization of genes in alluvial plot in Figure 2H for the comparison of Saline-Heroin vs Saline-Saline, LPS-Saline vs Saline-Saline, and LPS-Heroin vs Saline-Saline
Gene	Gene_name	Saline-Heroin vs Saline-Saline	LPS-Saline vsSaline-Saline	LPS-Heroin vsSaline-Saline	Group
ENSRNOG00000000007	Gad1	ns	ns	ns	ns-ns-ns
ENSRNOG00000000010	Cbln1	ns	down	down	ns-down-down
ENSRNOG00000000012	Tcf15	ns	ns	ns	ns-ns-ns
ENSRNOG00000000021	AABR07061902.1	ns	ns	ns	ns-ns-ns
ENSRNOG00000000024	Hebp1	ns	ns	up	ns-ns-up
ENSRNOG00000000033	Tmcc2	ns	ns	ns	ns-ns-ns
ENSRNOG00000000034	Nuak2	ns	ns	ns	ns-ns-ns
ENSRNOG00000000036	Klhdc8a	ns	ns	ns	ns-ns-ns
ENSRNOG00000000040	RGD1304622	ns	ns	ns	ns-ns-ns
ENSRNOG00000000041	Slc26a1	ns	ns	ns	ns-ns-ns
ENSRNOG00000000042	Xpr1	ns	ns	ns	ns-ns-ns
ENSRNOG00000000043	Idua	ns	ns	ns	ns-ns-ns
ENSRNOG00000000044	Tmem175	ns	ns	ns	ns-ns-ns
ENSRNOG00000000047	Cd82	ns	ns	ns	ns-ns-ns
ENSRNOG00000000048	Gak	ns	ns	ns	ns-ns-ns
ENSRNOG00000000054	Abhd8	ns	ns	ns	ns-ns-ns
ENSRNOG00000000060	Cplx1	ns	ns	ns	ns-ns-ns
ENSRNOG00000000062	Pcgf3	ns	ns	ns	ns-ns-ns
ENSRNOG00000000064	Atp5i	ns	ns	ns	ns-ns-ns
ENSRNOG00000000066	Fbxo28	ns	ns	ns	ns-ns-ns
ENSRNOG00000000068	Ppp2r5a	ns	ns	ns	ns-ns-ns
ENSRNOG00000000070	Dr1	ns	up	ns	ns-up-ns
ENSRNOG00000000073	Tmed5	ns	ns	ns	ns-ns-ns
ENSRNOG00000000075	Mtf2	ns	ns	ns	ns-ns-ns
ENSRNOG00000000081	Antxr2	ns	ns	ns	ns-ns-ns
ENSRNOG00000000082	Hltf	ns	ns	ns	ns-ns-ns
ENSRNOG00000000095	Gpr89b	ns	ns	ns	ns-ns-ns
ENSRNOG00000000098	Rnf115	ns	ns	ns	ns-ns-ns
ENSRNOG00000000104	Thoc3	ns	ns	ns	ns-ns-ns
ENSRNOG00000000105	Cplx2	ns	ns	ns	ns-ns-ns
ENSRNOG00000000108	Aga	ns	ns	ns	ns-ns-ns
ENSRNOG00000000111	Coprs	ns	ns	ns	ns-ns-ns
ENSRNOG00000000112	Champ1	ns	ns	ns	ns-ns-ns
ENSRNOG00000000113	Elac1	ns	ns	ns	ns-ns-ns
ENSRNOG00000000121	Pigv	ns	ns	ns	ns-ns-ns
ENSRNOG00000000122	Ak2	ns	ns	ns	ns-ns-ns
ENSRNOG00000000123	Rnf19b	ns	ns	ns	ns-ns-ns
ENSRNOG00000000127	Kpna6	ns	ns	ns	ns-ns-ns
ENSRNOG00000000129	RGD1559864	ns	ns	ns	ns-ns-ns
ENSRNOG00000000130	Dnajb5	ns	ns	ns	ns-ns-ns
ENSRNOG00000000133	Txndc15	ns	ns	ns	ns-ns-ns
ENSRNOG00000000137	Ly86	ns	ns	ns	ns-ns-ns
ENSRNOG00000000138	Glis1	ns	ns	ns	ns-ns-ns
ENSRNOG00000000142	Plxdc2	ns	ns	ns	ns-ns-ns
ENSRNOG00000000145	Pik3r3	ns	ns	ns	ns-ns-ns
ENSRNOG00000000150	Dnajc1	ns	ns	ns	ns-ns-ns
ENSRNOG00000000151	Ldlrap1	ns	ns	ns	ns-ns-ns
ENSRNOG00000000155	Cog3	ns	ns	ns	ns-ns-ns
ENSRNOG00000000156	Megf6	ns	ns	ns	ns-ns-ns
ENSRNOG00000000157	Atg12	ns	ns	ns	ns-ns-ns
ENSRNOG00000000158	Cdo1	ns	ns	ns	ns-ns-ns
ENSRNOG00000000161	Chm	ns	ns	ns	ns-ns-ns
ENSRNOG00000000164	Lamp2	ns	ns	ns	ns-ns-ns
ENSRNOG00000000166	Apex2	ns	ns	ns	ns-ns-ns
ENSRNOG00000000167	Alas2	ns	ns	ns	ns-ns-ns
ENSRNOG00000000168	Gatm	down	ns	ns	down-ns-ns
ENSRNOG00000000169	Spata5l1	up	ns	ns	up-ns-ns
ENSRNOG00000000170	Slc30a4	ns	ns	ns	ns-ns-ns
ENSRNOG00000000172	Sqrdl	down	ns	ns	down-ns-ns
ENSRNOG00000000175	Mier2	ns	ns	ns	ns-ns-ns
ENSRNOG00000000177	Ppap2c	ns	ns	ns	ns-ns-ns
ENSRNOG00000000185	Mpst	ns	ns	ns	ns-ns-ns
ENSRNOG00000000186	Tst	ns	ns	ns	ns-ns-ns
ENSRNOG00000000187	Csf2rb	ns	ns	ns	ns-ns-ns
ENSRNOG00000000190	Ep300	ns	ns	ns	ns-ns-ns
ENSRNOG00000000195	Vwa5a	ns	ns	ns	ns-ns-ns
ENSRNOG00000000196	Cyp19a1	ns	ns	ns	ns-ns-ns
ENSRNOG00000000204	Syncrip	ns	ns	ns	ns-ns-ns
ENSRNOG00000000219	Ano10	ns	ns	ns	ns-ns-ns
ENSRNOG00000000221	Abhd5	ns	ns	ns	ns-ns-ns
ENSRNOG00000000230	Lmf1	ns	ns	ns	ns-ns-ns
ENSRNOG00000000231	Kctd17	ns	ns	ns	ns-ns-ns
ENSRNOG00000000233	Grm6	ns	ns	ns	ns-ns-ns
ENSRNOG00000000236	Zfp207	ns	ns	ns	ns-ns-ns
ENSRNOG00000000237	RGD1310429	ns	ns	ns	ns-ns-ns
ENSRNOG00000000244	Coil	ns	ns	ns	ns-ns-ns
ENSRNOG00000000245	Slc16a6	ns	ns	ns	ns-ns-ns
ENSRNOG00000000246	Amz2	ns	ns	ns	ns-ns-ns
ENSRNOG00000000247	Mfsd11	ns	ns	ns	ns-ns-ns
ENSRNOG00000000248	Srsf2	ns	ns	ns	ns-ns-ns
ENSRNOG00000000249	Mettl23	ns	ns	ns	ns-ns-ns
ENSRNOG00000000250	Jmjd6	ns	ns	ns	ns-ns-ns
ENSRNOG00000000257	Smpd3	ns	ns	ns	ns-ns-ns
ENSRNOG00000000258	Prmt7	ns	ns	ns	ns-ns-ns
ENSRNOG00000000262	Zfp821	ns	ns	ns	ns-ns-ns
ENSRNOG00000000264	Def8	ns	ns	ns	ns-ns-ns
ENSRNOG00000000274	Phyhipl	ns	ns	ns	ns-ns-ns
ENSRNOG00000000275	Fam13c	ns	ns	ns	ns-ns-ns
ENSRNOG00000000277	Tet1	ns	ns	ns	ns-ns-ns
ENSRNOG00000000279	Rtn4ip1	ns	ns	ns	ns-ns-ns
ENSRNOG00000000281	Prodh	ns	ns	ns	ns-ns-ns
ENSRNOG00000000283	Dgcr14	ns	ns	ns	ns-ns-ns
ENSRNOG00000000288	Scarf2	ns	ns	ns	ns-ns-ns
ENSRNOG00000000299	Foxo3	ns	ns	ns	ns-ns-ns
ENSRNOG00000000302	Sesn1	ns	ns	ns	ns-ns-ns
ENSRNOG00000000303	Cep57l1	ns	ns	ns	ns-ns-ns
ENSRNOG00000000304	Cd164	ns	ns	ns	ns-ns-ns
ENSRNOG00000000306	Smpd2	ns	ns	ns	ns-ns-ns
ENSRNOG00000000307	Mical1	ns	ns	up	ns-ns-up
ENSRNOG00000000308	Zbtb24	ns	ns	ns	ns-ns-ns
ENSRNOG00000000312	Fig4	ns	ns	ns	ns-ns-ns
ENSRNOG00000000314	Sec63	ns	ns	ns	ns-ns-ns
ENSRNOG00000000316	Sobp	ns	ns	ns	ns-ns-ns
ENSRNOG00000000321	Cd24	ns	ns	ns	ns-ns-ns
ENSRNOG00000000322	Atg5	ns	ns	ns	ns-ns-ns
ENSRNOG00000000327	Hace1	ns	ns	ns	ns-ns-ns
ENSRNOG00000000340	RGD1304704	ns	ns	ns	ns-ns-ns
ENSRNOG00000000341	Nid2	ns	ns	ns	ns-ns-ns
ENSRNOG00000000368	Grik2	ns	ns	ns	ns-ns-ns
ENSRNOG00000000373	Ctnna3	ns	ns	ns	ns-ns-ns
ENSRNOG00000000378	Ctnna3	ns	ns	ns	ns-ns-ns
ENSRNOG00000000383	Mypn	up	ns	up	up-ns-up
ENSRNOG00000000384	Atoh7	ns	ns	ns	ns-ns-ns
ENSRNOG00000000386	Pbld1	ns	ns	ns	ns-ns-ns
ENSRNOG00000000387	Slc25a16	ns	ns	ns	ns-ns-ns
ENSRNOG00000000390	Rufy2	ns	up	ns	ns-up-ns
ENSRNOG00000000392	Supv3l1	ns	ns	ns	ns-ns-ns
ENSRNOG00000000394	Srgn	ns	ns	ns	ns-ns-ns
ENSRNOG00000000395	LOC606294	ns	ns	ns	ns-ns-ns
ENSRNOG00000000396	Ddx50	ns	ns	ns	ns-ns-ns
ENSRNOG00000000397	Ccar1	ns	ns	ns	ns-ns-ns
ENSRNOG00000000398	Zufsp	ns	ns	ns	ns-ns-ns
ENSRNOG00000000406	Ros1	ns	ns	ns	ns-ns-ns
ENSRNOG00000000407	Dcbld1	ns	ns	ns	ns-ns-ns
ENSRNOG00000000408	Gopc	ns	ns	ns	ns-ns-ns
ENSRNOG00000000411	Nus1	ns	ns	ns	ns-ns-ns
ENSRNOG00000000412	Slc35f1	ns	ns	ns	ns-ns-ns
ENSRNOG00000000413	Pln	ns	ns	ns	ns-ns-ns
ENSRNOG00000000414	Cep85l	ns	ns	ns	ns-ns-ns
ENSRNOG00000000415	Asf1a	ns	ns	ns	ns-ns-ns
ENSRNOG00000000417	Numa1	ns	ns	ns	ns-ns-ns
ENSRNOG00000000418	Zbtb12	ns	ns	down	ns-ns-down
ENSRNOG00000000420	Nelfe	ns	ns	ns	ns-ns-ns
ENSRNOG00000000421	Skiv2l	ns	ns	ns	ns-ns-ns
ENSRNOG00000000422	Dxo	ns	ns	ns	ns-ns-ns
ENSRNOG00000000431	Atf6b	ns	ns	ns	ns-ns-ns
ENSRNOG00000000432	Fkbpl	ns	ns	ns	ns-ns-ns
ENSRNOG00000000433	Prrt1	ns	ns	ns	ns-ns-ns
ENSRNOG00000000435	Ppt2	ns	ns	ns	ns-ns-ns
ENSRNOG00000000436	Egfl8	ns	ns	ns	ns-ns-ns
ENSRNOG00000000437	Agpat1	ns	ns	ns	ns-ns-ns
ENSRNOG00000000438	Rnf5	ns	ns	ns	ns-ns-ns
ENSRNOG00000000439	Ager	ns	ns	ns	ns-ns-ns
ENSRNOG00000000440	Pbx2	ns	ns	ns	ns-ns-ns
ENSRNOG00000000441	Gpsm3	ns	ns	ns	ns-ns-ns
ENSRNOG00000000442	Notch4	ns	ns	ns	ns-ns-ns
ENSRNOG00000000443	C4a	ns	ns	ns	ns-ns-ns
ENSRNOG00000000455	Tap2	down	ns	ns	down-ns-ns
ENSRNOG00000000456	Psmb8	ns	ns	ns	ns-ns-ns
ENSRNOG00000000457	Tap1	down	ns	ns	down-ns-ns
ENSRNOG00000000459	Psmb9	ns	ns	ns	ns-ns-ns
ENSRNOG00000000463	Col11a2	ns	ns	ns	ns-ns-ns
ENSRNOG00000000464	Rxrb	ns	ns	ns	ns-ns-ns
ENSRNOG00000000465	Slc39a7	ns	ns	ns	ns-ns-ns
ENSRNOG00000000466	Hsd17b8	ns	ns	ns	ns-ns-ns
ENSRNOG00000000467	Ring1	ns	ns	ns	ns-ns-ns
ENSRNOG00000000470	Vps52	ns	ns	ns	ns-ns-ns
ENSRNOG00000000471	B3galt4	ns	ns	ns	ns-ns-ns
ENSRNOG00000000473	Pfdn6	ns	ns	ns	ns-ns-ns
ENSRNOG00000000474	Rgl2	ns	ns	ns	ns-ns-ns
ENSRNOG00000000476	Zbtb22	ns	ns	ns	ns-ns-ns
ENSRNOG00000000477	Daxx	ns	ns	ns	ns-ns-ns
ENSRNOG00000000479	Kifc1	ns	ns	ns	ns-ns-ns
ENSRNOG00000000480	Phf1	ns	ns	ns	ns-ns-ns
ENSRNOG00000000481	Cuta	ns	ns	ns	ns-ns-ns
ENSRNOG00000000483	Syngap1	ns	ns	ns	ns-ns-ns
ENSRNOG00000000485	Bak1	ns	ns	ns	ns-ns-ns
ENSRNOG00000000486	Ggnbp1	ns	ns	ns	ns-ns-ns
ENSRNOG00000000487	Grm4	ns	ns	ns	ns-ns-ns
ENSRNOG00000000488	Hmga1	ns	ns	ns	ns-ns-ns
ENSRNOG00000000490	Rps10	ns	ns	ns	ns-ns-ns
ENSRNOG00000000493	Snrpc	ns	ns	ns	ns-ns-ns
ENSRNOG00000000495	Uhrf1bp1	ns	ns	ns	ns-ns-ns
ENSRNOG00000000498	Anks1a	ns	ns	ns	ns-ns-ns
ENSRNOG00000000500	Scube3	ns	ns	ns	ns-ns-ns
ENSRNOG00000000501	Zfp523	ns	ns	ns	ns-ns-ns
ENSRNOG00000000502	Def6	ns	ns	ns	ns-ns-ns
ENSRNOG00000000503	Ppard	ns	ns	ns	ns-ns-ns
ENSRNOG00000000504	Fance	ns	ns	ns	ns-ns-ns
ENSRNOG00000000505	Rpl10a	ns	ns	ns	ns-ns-ns
ENSRNOG00000000506	Tead3	ns	ns	ns	ns-ns-ns
ENSRNOG00000000511	Srpk1	ns	ns	ns	ns-ns-ns
ENSRNOG00000000512	Slc26a8	ns	ns	ns	ns-ns-ns
ENSRNOG00000000513	Mapk14	ns	ns	ns	ns-ns-ns
ENSRNOG00000000517	Kctd20	ns	ns	ns	ns-ns-ns
ENSRNOG00000000519	Stk38	ns	ns	ns	ns-ns-ns
ENSRNOG00000000520	Srsf3	ns	ns	ns	ns-ns-ns
ENSRNOG00000000521	Cdkn1a	ns	ns	ns	ns-ns-ns
ENSRNOG00000000522	Cpne5	ns	ns	ns	ns-ns-ns
ENSRNOG00000000523	Ppil1	ns	ns	ns	ns-ns-ns
ENSRNOG00000000524	RGD735065	ns	ns	ns	ns-ns-ns
ENSRNOG00000000525	Pi16	ns	down	ns	ns-down-ns
ENSRNOG00000000527	Mtch1	ns	ns	ns	ns-ns-ns
ENSRNOG00000000528	Fgd2	ns	ns	ns	ns-ns-ns
ENSRNOG00000000529	Pim1	ns	up	ns	ns-up-ns
ENSRNOG00000000531	Ccdc167	ns	ns	ns	ns-ns-ns
ENSRNOG00000000532	Cmtr1	ns	ns	ns	ns-ns-ns
ENSRNOG00000000536	Mdga1	ns	ns	ns	ns-ns-ns
ENSRNOG00000000540	Btbd9	ns	ns	ns	ns-ns-ns
ENSRNOG00000000541	Glo1	ns	ns	ns	ns-ns-ns
ENSRNOG00000000542	Dnah8	ns	down	ns	ns-down-ns
ENSRNOG00000000546	Nt5dc1	ns	ns	ns	ns-ns-ns
ENSRNOG00000000547	Tspyl4	ns	ns	ns	ns-ns-ns
ENSRNOG00000000549	Tspyl1	ns	ns	ns	ns-ns-ns
ENSRNOG00000000551	RGD1305587	ns	ns	ns	ns-ns-ns
ENSRNOG00000000552	Col13a1	ns	ns	ns	ns-ns-ns
ENSRNOG00000000557	Sar1a	ns	ns	ns	ns-ns-ns
ENSRNOG00000000559	Npffr1	ns	ns	ns	ns-ns-ns
ENSRNOG00000000560	Lrrc20	ns	ns	ns	ns-ns-ns
ENSRNOG00000000561	Pald1	ns	ns	down	ns-ns-down
ENSRNOG00000000563	Adamts14	ns	ns	ns	ns-ns-ns
ENSRNOG00000000565	Sgpl1	ns	ns	ns	ns-ns-ns
ENSRNOG00000000566	Pcbd1	ns	ns	down	ns-ns-down
ENSRNOG00000000567	Unc5b	ns	ns	ns	ns-ns-ns
ENSRNOG00000000568	Slc29a3	ns	ns	ns	ns-ns-ns
ENSRNOG00000000569	MGC112715	ns	ns	ns	ns-ns-ns
ENSRNOG00000000571	Psap	ns	ns	ns	ns-ns-ns
ENSRNOG00000000572	Chst3	down	ns	ns	down-ns-ns
ENSRNOG00000000576	Anapc16	ns	ns	ns	ns-ns-ns
ENSRNOG00000000579	Marcks	ns	ns	ns	ns-ns-ns
ENSRNOG00000000581	Cdc40	ns	ns	ns	ns-ns-ns
ENSRNOG00000000582	LOC100911156	ns	ns	ns	ns-ns-ns
ENSRNOG00000000583	Cdk19	ns	ns	ns	ns-ns-ns
ENSRNOG00000000585	Amd1	ns	ns	ns	ns-ns-ns
ENSRNOG00000000586	Gtf3c6	ns	ns	ns	ns-ns-ns
ENSRNOG00000000587	Rpf2	ns	ns	ns	ns-ns-ns
ENSRNOG00000000588	Slc16a10	ns	ns	ns	ns-ns-ns
ENSRNOG00000000589	RGD1310495	ns	ns	ns	ns-ns-ns
ENSRNOG00000000593	Rev3l	ns	ns	ns	ns-ns-ns
ENSRNOG00000000595	Traf3ip2	ns	ns	down	ns-ns-down
ENSRNOG00000000596	Fyn	ns	ns	ns	ns-ns-ns
ENSRNOG00000000598	Tube1	ns	ns	ns	ns-ns-ns
ENSRNOG00000000599	Lama4	ns	ns	ns	ns-ns-ns
ENSRNOG00000000604	Hdac2	ns	ns	ns	ns-ns-ns
ENSRNOG00000000605	Hs3st5	ns	ns	ns	ns-ns-ns
ENSRNOG00000000606	Pcdh15	ns	ns	ns	ns-ns-ns
ENSRNOG00000000609	Ipmk	ns	ns	ns	ns-ns-ns
ENSRNOG00000000610	Cisd1	ns	ns	ns	ns-ns-ns
ENSRNOG00000000611	Ube2d1	ns	ns	ns	ns-ns-ns
ENSRNOG00000000613	Tfam	ns	ns	ns	ns-ns-ns
ENSRNOG00000000614	Bicc1	ns	ns	ns	ns-ns-ns
ENSRNOG00000000618	Mdga2	ns	ns	ns	ns-ns-ns
ENSRNOG00000000622	Hint1-ps1	ns	ns	ns	ns-ns-ns
ENSRNOG00000000632	Cdk1	ns	ns	up	ns-ns-up
ENSRNOG00000000633	Rhobtb1	down	ns	ns	down-ns-ns
ENSRNOG00000000634	RGD1306739	ns	down	ns	ns-down-ns
ENSRNOG00000000635	Arid5b	ns	ns	ns	ns-ns-ns
ENSRNOG00000000636	Rtkn2	ns	ns	ns	ns-ns-ns
ENSRNOG00000000638	Zfp365	ns	ns	up	ns-ns-up
ENSRNOG00000000639	Ado	ns	ns	ns	ns-ns-ns
ENSRNOG00000000640	Egr2	down	ns	ns	down-ns-ns
ENSRNOG00000000641	LOC100363472	ns	ns	ns	ns-ns-ns
ENSRNOG00000000645	Reep3	ns	ns	ns	ns-ns-ns
ENSRNOG00000000648	Jmjd1c	ns	ns	ns	ns-ns-ns
ENSRNOG00000000655	Ptprc	ns	ns	ns	ns-ns-ns
ENSRNOG00000000657	Nek7	ns	ns	ns	ns-ns-ns
ENSRNOG00000000658	Acacb	ns	ns	ns	ns-ns-ns
ENSRNOG00000000661	Hps4	ns	ns	ns	ns-ns-ns
ENSRNOG00000000662	Srrd	ns	ns	ns	ns-ns-ns
ENSRNOG00000000663	Tfip11	ns	ns	ns	ns-ns-ns
ENSRNOG00000000664	Tpst2	ns	ns	ns	ns-ns-ns
ENSRNOG00000000665	Pitpnb	ns	ns	ns	ns-ns-ns
ENSRNOG00000000692	Ung	ns	ns	ns	ns-ns-ns
ENSRNOG00000000693	Svop	ns	ns	ns	ns-ns-ns
ENSRNOG00000000695	Ssh1	ns	ns	ns	ns-ns-ns
ENSRNOG00000000697	Coro1c	ns	ns	ns	ns-ns-ns
ENSRNOG00000000699	Selplg	ns	ns	ns	ns-ns-ns
ENSRNOG00000000700	Tmem119	ns	ns	up	ns-ns-up
ENSRNOG00000000701	Iscu	ns	ns	ns	ns-ns-ns
ENSRNOG00000000702	Sart3	ns	ns	ns	ns-ns-ns
ENSRNOG00000000704	Cmklr1	ns	ns	ns	ns-ns-ns
ENSRNOG00000000708	Sgsm1	ns	ns	ns	ns-ns-ns
ENSRNOG00000000713	AABR07033045.1	ns	ns	ns	ns-ns-ns
ENSRNOG00000000716	Htr1f	up	up	ns	up-up-ns
ENSRNOG00000000718	Cggbp1	ns	ns	ns	ns-ns-ns
ENSRNOG00000000720	MGC95208	ns	ns	ns	ns-ns-ns
ENSRNOG00000000723	RT1-CE5	ns	ns	ns	ns-ns-ns
ENSRNOG00000000728	Clic2	ns	ns	ns	ns-ns-ns
ENSRNOG00000000729	Tmlhe	ns	ns	ns	ns-ns-ns
ENSRNOG00000000748	AABR07044273.1	ns	ns	ns	ns-ns-ns
ENSRNOG00000000763	RT1-M3-1	ns	ns	ns	ns-ns-ns
ENSRNOG00000000774	Gabbr1	ns	ns	ns	ns-ns-ns
ENSRNOG00000000775	Mog	ns	ns	ns	ns-ns-ns
ENSRNOG00000000777	RT1-S3	down	ns	down	down-ns-down
ENSRNOG00000000778	Znrd1as1	ns	ns	ns	ns-ns-ns
ENSRNOG00000000779	Znrd1	ns	ns	ns	ns-ns-ns
ENSRNOG00000000780	Ppp1r11	ns	ns	ns	ns-ns-ns
ENSRNOG00000000781	Rnf39	ns	ns	up	ns-ns-up
ENSRNOG00000000785	Trim39	ns	ns	ns	ns-ns-ns
ENSRNOG00000000786	Rpp21	ns	ns	ns	ns-ns-ns
ENSRNOG00000000787	RT1-T24-2	ns	ns	ns	ns-ns-ns
ENSRNOG00000000795	RT1-N3	ns	ns	ns	ns-ns-ns
ENSRNOG00000000796	Ranbp2	ns	ns	ns	ns-ns-ns
ENSRNOG00000000798	Gnl1	ns	ns	ns	ns-ns-ns
ENSRNOG00000000799	Abcf1	ns	ns	ns	ns-ns-ns
ENSRNOG00000000800	Man1a1	ns	ns	ns	ns-ns-ns
ENSRNOG00000000801	Msl3l2	ns	ns	ns	ns-ns-ns
ENSRNOG00000000802	Tbc1d32	ns	ns	ns	ns-ns-ns
ENSRNOG00000000804	Mrps18b	ns	ns	ns	ns-ns-ns
ENSRNOG00000000805	Gja1	ns	ns	ns	ns-ns-ns
ENSRNOG00000000808	Hsf2	ns	ns	ns	ns-ns-ns
ENSRNOG00000000809	Atat1	ns	ns	ns	ns-ns-ns
ENSRNOG00000000811	Pkib	ns	ns	ns	ns-ns-ns
ENSRNOG00000000812	RGD1302996	ns	ns	ns	ns-ns-ns
ENSRNOG00000000814	Fabp7	ns	ns	ns	ns-ns-ns
ENSRNOG00000000815	Smpdl3a	ns	ns	ns	ns-ns-ns
ENSRNOG00000000816	Ppp1r18	ns	ns	ns	ns-ns-ns
ENSRNOG00000000818	Nrm	ns	ns	ns	ns-ns-ns
ENSRNOG00000000823	Gcc2	ns	ns	ns	ns-ns-ns
ENSRNOG00000000824	Dse	ns	ns	ns	ns-ns-ns
ENSRNOG00000000826	Flot1	ns	ns	ns	ns-ns-ns
ENSRNOG00000000827	Ier3	ns	ns	ns	ns-ns-ns
ENSRNOG00000000831	Gtf2h4	ns	ns	ns	ns-ns-ns
ENSRNOG00000000833	Vars2	ns	ns	ns	ns-ns-ns
ENSRNOG00000000839	Nfkbil1	ns	ns	ns	ns-ns-ns
ENSRNOG00000000840	Atp6v1g2	ns	ns	ns	ns-ns-ns
ENSRNOG00000000841	Ddx39b	ns	ns	ns	ns-ns-ns
ENSRNOG00000000842	Ddah2	ns	ns	ns	ns-ns-ns
ENSRNOG00000000847	Csnk2b	ns	ns	ns	ns-ns-ns
ENSRNOG00000000848	Gpank1	ns	ns	ns	ns-ns-ns
ENSRNOG00000000850	Apom	ns	ns	ns	ns-ns-ns
ENSRNOG00000000851	Bag6	ns	ns	ns	ns-ns-ns
ENSRNOG00000000852	Prrc2a	ns	ns	ns	ns-ns-ns
ENSRNOG00000000853	Aif1	ns	ns	ns	ns-ns-ns
ENSRNOG00000000857	Msh5	ns	ns	ns	ns-ns-ns
ENSRNOG00000000858	Sapcd1	ns	ns	ns	ns-ns-ns
ENSRNOG00000000860	Vwa7	ns	ns	ns	ns-ns-ns
ENSRNOG00000000861	Zic3	ns	ns	ns	ns-ns-ns
ENSRNOG00000000866	Rbmx	ns	ns	ns	ns-ns-ns
ENSRNOG00000000867	Vars	ns	ns	ns	ns-ns-ns
ENSRNOG00000000869	Arhgef6	ns	ns	down	ns-ns-down
ENSRNOG00000000873	Brs3	ns	ns	ns	ns-ns-ns
ENSRNOG00000000875	Fhl1	ns	ns	ns	ns-ns-ns
ENSRNOG00000000879	Slc9a6	ns	ns	ns	ns-ns-ns
ENSRNOG00000000881	Mmgt1	ns	ns	ns	ns-ns-ns
ENSRNOG00000000885	Auts2	ns	ns	ns	ns-ns-ns
ENSRNOG00000000886	Caln1	ns	up	ns	ns-up-ns
ENSRNOG00000000887	AABR07035098.1	ns	ns	ns	ns-ns-ns
ENSRNOG00000000888	Sbds	ns	ns	ns	ns-ns-ns
ENSRNOG00000000891	AABR07035107.1	ns	ns	ns	ns-ns-ns
ENSRNOG00000000893	Tmem248	ns	ns	ns	ns-ns-ns
ENSRNOG00000000894	Fry	ns	ns	ns	ns-ns-ns
ENSRNOG00000000895	Rabgef1	ns	ns	ns	ns-ns-ns
ENSRNOG00000000897	Rxfp2	ns	ns	ns	ns-ns-ns
ENSRNOG00000000900	Tpst1	ns	ns	ns	ns-ns-ns
ENSRNOG00000000901	Crcp	ns	ns	ns	ns-ns-ns
ENSRNOG00000000902	Hsph1	ns	ns	ns	ns-ns-ns
ENSRNOG00000000903	Asl	ns	ns	ns	ns-ns-ns
ENSRNOG00000000905	Tex26	ns	ns	ns	ns-ns-ns
ENSRNOG00000000906	Medag	ns	ns	up	ns-ns-up
ENSRNOG00000000907	Alox5ap	ns	ns	down	ns-ns-down
ENSRNOG00000000909	Uspl1	ns	ns	ns	ns-ns-ns
ENSRNOG00000000913	Gusb	ns	ns	ns	ns-ns-ns
ENSRNOG00000000916	Katnal1	ns	ns	ns	ns-ns-ns
ENSRNOG00000000917	Nupr1l	ns	ns	ns	ns-ns-ns
ENSRNOG00000000918	Zbed5	ns	ns	ns	ns-ns-ns
ENSRNOG00000000920	Phkg1	ns	ns	ns	ns-ns-ns
ENSRNOG00000000921	Ubl3	ns	ns	ns	ns-ns-ns
ENSRNOG00000000922	Sumf2	ns	ns	ns	ns-ns-ns
ENSRNOG00000000923	Cct6a	ns	ns	ns	ns-ns-ns
ENSRNOG00000000924	Slc7a1	ns	ns	ns	ns-ns-ns
ENSRNOG00000000925	Psph	ns	ns	ns	ns-ns-ns
ENSRNOG00000000926	Mrps17	ns	ns	ns	ns-ns-ns
ENSRNOG00000000931	Sfswap	ns	ns	ns	ns-ns-ns
ENSRNOG00000000936	Stx2	ns	ns	ns	ns-ns-ns
ENSRNOG00000000937	Slc46a3	ns	ns	ns	ns-ns-ns
ENSRNOG00000000938	Ran	ns	ns	ns	ns-ns-ns
ENSRNOG00000000940	Flt1	ns	ns	ns	ns-ns-ns
ENSRNOG00000000942	Pan3	ns	ns	ns	ns-ns-ns
ENSRNOG00000000954	Rpo1-3	ns	ns	ns	ns-ns-ns
ENSRNOG00000000955	Lnx2	ns	ns	ns	ns-ns-ns
ENSRNOG00000000956	Rasl11a	down	ns	ns	down-ns-ns
ENSRNOG00000000957	LOC100361103	down	ns	down	down-ns-down
ENSRNOG00000000958	AABR07055943.1	ns	ns	ns	ns-ns-ns
ENSRNOG00000000961	Glt1d1	ns	ns	ns	ns-ns-ns
ENSRNOG00000000962	Slc15a4	ns	ns	ns	ns-ns-ns
ENSRNOG00000000963	Tmem132c	ns	ns	down	ns-ns-down
ENSRNOG00000000964	Frg1l1	ns	ns	up	ns-ns-up
ENSRNOG00000000967	Aacs	ns	ns	ns	ns-ns-ns
ENSRNOG00000000968	Rnf6	ns	ns	ns	ns-ns-ns
ENSRNOG00000000974	Zfp358	ns	down	ns	ns-down-ns
ENSRNOG00000000975	Mcoln1	ns	ns	ns	ns-ns-ns
ENSRNOG00000000977	Pnpla6	ns	ns	ns	ns-ns-ns
ENSRNOG00000000979	Bri3bp	ns	ns	ns	ns-ns-ns
ENSRNOG00000000981	Scarb1	ns	ns	ns	ns-ns-ns
ENSRNOG00000000983	Zfp394	ns	ns	ns	ns-ns-ns
ENSRNOG00000000985	Cpsf4	ns	ns	ns	ns-ns-ns
ENSRNOG00000000986	Camsap3	ns	ns	ns	ns-ns-ns
ENSRNOG00000000987	Ptcd1	ns	ns	ns	ns-ns-ns
ENSRNOG00000000988	Xab2	ns	ns	ns	ns-ns-ns
ENSRNOG00000000989	Bud31	ns	ns	ns	ns-ns-ns
ENSRNOG00000000990	Pdap1	ns	ns	ns	ns-ns-ns
ENSRNOG00000000991	Arpc1b	ns	ns	ns	ns-ns-ns
ENSRNOG00000000994	Stxbp2	ns	ns	ns	ns-ns-ns
ENSRNOG00000000996	Arpc1a	ns	ns	ns	ns-ns-ns
ENSRNOG00000000999	Smurf1	ns	ns	ns	ns-ns-ns
ENSRNOG00000001003	Trappc5	ns	ns	ns	ns-ns-ns
ENSRNOG00000001004	Ncor2	ns	ns	ns	ns-ns-ns
ENSRNOG00000001006	Nptx2	ns	ns	up	ns-ns-up
ENSRNOG00000001009	Bri3	ns	ns	ns	ns-ns-ns
ENSRNOG00000001010	Tecpr1	ns	ns	ns	ns-ns-ns
ENSRNOG00000001011	Fam101a	ns	ns	ns	ns-ns-ns
ENSRNOG00000001030	Tsc22d1	ns	ns	ns	ns-ns-ns
ENSRNOG00000001031	Ocm2	ns	ns	ns	ns-ns-ns
ENSRNOG00000001032	Ccz1b	ns	ns	ns	ns-ns-ns
ENSRNOG00000001033	Nufip1	ns	ns	ns	ns-ns-ns
ENSRNOG00000001034	Evi5l	ns	ns	ns	ns-ns-ns
ENSRNOG00000001035	Gtf2h3	ns	ns	ns	ns-ns-ns
ENSRNOG00000001036	Rsph10b	ns	ns	ns	ns-ns-ns
ENSRNOG00000001037	Gpalpp1	ns	ns	ns	ns-ns-ns
ENSRNOG00000001039	Eif2b1	ns	ns	ns	ns-ns-ns
ENSRNOG00000001040	Pms2	ns	ns	ns	ns-ns-ns
ENSRNOG00000001043	Ddx55	ns	ns	ns	ns-ns-ns
ENSRNOG00000001044	Aimp2	ns	ns	ns	ns-ns-ns
ENSRNOG00000001047	Map2k7	ns	ns	ns	ns-ns-ns
ENSRNOG00000001049	Tpt1	ns	ns	ns	ns-ns-ns
ENSRNOG00000001050	Eif2ak1	ns	ns	ns	ns-ns-ns
ENSRNOG00000001052	Slc25a30	ns	ns	ns	ns-ns-ns
ENSRNOG00000001053	Tmed2	ns	ns	ns	ns-ns-ns
ENSRNOG00000001055	Rilpl1	ns	ns	ns	ns-ns-ns
ENSRNOG00000001056	Snapc2	ns	ns	ns	ns-ns-ns
ENSRNOG00000001057	Ctxn1	ns	ns	ns	ns-ns-ns
ENSRNOG00000001058	Timm44	ns	ns	ns	ns-ns-ns
ENSRNOG00000001059	Usp42	ns	ns	ns	ns-ns-ns
ENSRNOG00000001060	Snrnp35	ns	ns	ns	ns-ns-ns
ENSRNOG00000001061	Rilpl2	ns	ns	ns	ns-ns-ns
ENSRNOG00000001062	Setd8	ns	ns	ns	ns-ns-ns
ENSRNOG00000001064	Sbno1	ns	ns	ns	ns-ns-ns
ENSRNOG00000001065	Cyth3	ns	ns	up	ns-ns-up
ENSRNOG00000001068	Rac1	ns	ns	ns	ns-ns-ns
ENSRNOG00000001069	Elavl1	ns	ns	ns	ns-ns-ns
ENSRNOG00000001070	Cdk2ap1	ns	ns	ns	ns-ns-ns
ENSRNOG00000001072	Cers4	ns	ns	ns	ns-ns-ns
ENSRNOG00000001073	RGD1563482	ns	ns	ns	ns-ns-ns
ENSRNOG00000001074	Mphosph9	ns	ns	ns	ns-ns-ns
ENSRNOG00000001079	Daglb	ns	ns	ns	ns-ns-ns
ENSRNOG00000001080	Arl6ip4	ns	ns	ns	ns-ns-ns
ENSRNOG00000001081	Ogfod2	ns	ns	ns	ns-ns-ns
ENSRNOG00000001082	Abcb9	ns	ns	ns	ns-ns-ns
ENSRNOG00000001083	Kdelr2	ns	ns	ns	ns-ns-ns
ENSRNOG00000001086	Vps37b	ns	ns	ns	ns-ns-ns
ENSRNOG00000001088	Rfc3	ns	ns	ns	ns-ns-ns
ENSRNOG00000001090	Stard13	ns	ns	ns	ns-ns-ns
ENSRNOG00000001091	Hip1r	ns	ns	ns	ns-ns-ns
ENSRNOG00000001092	Kl	ns	ns	down	ns-ns-down
ENSRNOG00000001094	Zfp316	ns	ns	ns	ns-ns-ns
ENSRNOG00000001098	Pds5b	ns	ns	ns	ns-ns-ns
ENSRNOG00000001099	Rbak	ns	ns	ns	ns-ns-ns
ENSRNOG00000001101	Rnf216	ns	ns	ns	ns-ns-ns
ENSRNOG00000001103	Sdk1	ns	ns	ns	ns-ns-ns
ENSRNOG00000001104	Foxk1	ns	ns	ns	ns-ns-ns
ENSRNOG00000001106	Denr	ns	ns	ns	ns-ns-ns
ENSRNOG00000001107	Ap5z1	ns	ns	ns	ns-ns-ns
ENSRNOG00000001108	N4bp2l2	ns	ns	ns	ns-ns-ns
ENSRNOG00000001111	Brca2	ns	ns	ns	ns-ns-ns
ENSRNOG00000001113	Mmd2	ns	ns	ns	ns-ns-ns
ENSRNOG00000001114	Wipi2	ns	ns	ns	ns-ns-ns
ENSRNOG00000001115	Slc29a4	down	ns	down	down-ns-down
ENSRNOG00000001117	Fbxl18	ns	ns	ns	ns-ns-ns
ENSRNOG00000001120	Med13l	ns	ns	ns	ns-ns-ns
ENSRNOG00000001123	RGD1562310	ns	ns	ns	ns-ns-ns
ENSRNOG00000001124	Rnft2	ns	ns	ns	ns-ns-ns
ENSRNOG00000001126	Fbxw8	ns	ns	ns	ns-ns-ns
ENSRNOG00000001128	Tesc	ns	ns	up	ns-ns-up
ENSRNOG00000001129	Fbxo21	ns	ns	ns	ns-ns-ns
ENSRNOG00000001130	Nos1	ns	ns	ns	ns-ns-ns
ENSRNOG00000001134	Rfc5	ns	ns	ns	ns-ns-ns
ENSRNOG00000001135	Wsb2	ns	ns	ns	ns-ns-ns
ENSRNOG00000001136	Pebp1	ns	ns	ns	ns-ns-ns
ENSRNOG00000001138	Taok3	ns	ns	ns	ns-ns-ns
ENSRNOG00000001139	Suds3	ns	ns	ns	ns-ns-ns
ENSRNOG00000001141	Srrm4	ns	ns	ns	ns-ns-ns
ENSRNOG00000001142	Prkab1	ns	ns	ns	ns-ns-ns
ENSRNOG00000001143	Cit	ns	ns	ns	ns-ns-ns
ENSRNOG00000001148	Rplp0	ns	ns	ns	ns-ns-ns
ENSRNOG00000001149	Pxn	ns	ns	ns	ns-ns-ns
ENSRNOG00000001151	Sirt4	ns	ns	ns	ns-ns-ns
ENSRNOG00000001152	Glp1r	ns	ns	down	ns-ns-down
ENSRNOG00000001156	Msi1	ns	ns	ns	ns-ns-ns
ENSRNOG00000001157	Umodl1	ns	ns	ns	ns-ns-ns
ENSRNOG00000001158	Abcg1	ns	ns	ns	ns-ns-ns
ENSRNOG00000001161	Gatc	ns	ns	ns	ns-ns-ns
ENSRNOG00000001163	Srsf9	ns	ns	ns	ns-ns-ns
ENSRNOG00000001169	Slc37a1	ns	ns	ns	ns-ns-ns
ENSRNOG00000001170	Cox6a1	ns	ns	ns	ns-ns-ns
ENSRNOG00000001171	Coq5	ns	ns	ns	ns-ns-ns
ENSRNOG00000001172	Rnf10	ns	ns	ns	ns-ns-ns
ENSRNOG00000001173	Cabp1	ns	ns	up	ns-ns-up
ENSRNOG00000001174	Pde9a	ns	ns	ns	ns-ns-ns
ENSRNOG00000001177	Acads	ns	ns	ns	ns-ns-ns
ENSRNOG00000001178	Sppl3	ns	ns	ns	ns-ns-ns
ENSRNOG00000001181	Wdr4	ns	ns	ns	ns-ns-ns
ENSRNOG00000001182	Ndufv3	ns	ns	ns	ns-ns-ns
ENSRNOG00000001184	Pknox1	ns	ns	ns	ns-ns-ns
ENSRNOG00000001185	RGD1311899	ns	ns	ns	ns-ns-ns
ENSRNOG00000001189	Sik1	ns	ns	ns	ns-ns-ns
ENSRNOG00000001190	Git2	ns	ns	ns	ns-ns-ns
ENSRNOG00000001191	Tchp	ns	ns	ns	ns-ns-ns
ENSRNOG00000001192	Gltp	ns	down	ns	ns-down-ns
ENSRNOG00000001193	Hsf2bp	ns	ns	ns	ns-ns-ns
ENSRNOG00000001194	Rrp1b	ns	ns	ns	ns-ns-ns
ENSRNOG00000001195	Trpv4	ns	ns	ns	ns-ns-ns
ENSRNOG00000001198	Fam222a	ns	ns	ns	ns-ns-ns
ENSRNOG00000001199	Pop5	ns	ns	ns	ns-ns-ns
ENSRNOG00000001201	Cstb	ns	ns	ns	ns-ns-ns
ENSRNOG00000001203	Rrp1	ns	ns	ns	ns-ns-ns
ENSRNOG00000001204	Ankrd13a	ns	ns	ns	ns-ns-ns
ENSRNOG00000001205	Agpat3	ns	ns	ns	ns-ns-ns
ENSRNOG00000001210	Pwp2	ns	ns	ns	ns-ns-ns
ENSRNOG00000001211	RGD1303003	ns	ns	ns	ns-ns-ns
ENSRNOG00000001214	Pfkl	ns	ns	ns	ns-ns-ns
ENSRNOG00000001215	RGD1309594	ns	ns	ns	ns-ns-ns
ENSRNOG00000001216	Trpm2	ns	ns	ns	ns-ns-ns
ENSRNOG00000001217	Lrrc3	ns	ns	ns	ns-ns-ns
ENSRNOG00000001219	Tspear	ns	ns	ns	ns-ns-ns
ENSRNOG00000001222	Ube2g2	ns	ns	ns	ns-ns-ns
ENSRNOG00000001223	Pttg1ip	ns	ns	ns	ns-ns-ns
ENSRNOG00000001224	Itgb2	ns	ns	ns	ns-ns-ns
ENSRNOG00000001225	Fam207a	ns	ns	ns	ns-ns-ns
ENSRNOG00000001227	Adarb1	ns	ns	ns	ns-ns-ns
ENSRNOG00000001228	Pofut2	ns	ns	ns	ns-ns-ns
ENSRNOG00000001229	Col18a1	ns	ns	ns	ns-ns-ns
ENSRNOG00000001232	Slc19a1	ns	ns	ns	ns-ns-ns
ENSRNOG00000001235	Gna12	ns	ns	ns	ns-ns-ns
ENSRNOG00000001236	Brat1	ns	ns	ns	ns-ns-ns
ENSRNOG00000001237	Cabin1	ns	ns	ns	ns-ns-ns
ENSRNOG00000001238	Rsrc2	ns	ns	ns	ns-ns-ns
ENSRNOG00000001239	Ddt	ns	ns	ns	ns-ns-ns
ENSRNOG00000001241	Iqce	ns	ns	ns	ns-ns-ns
ENSRNOG00000001242	Gstt3	ns	down	down	ns-down-down
ENSRNOG00000001243	Zcchc8	ns	ns	ns	ns-ns-ns
ENSRNOG00000001245	Pcbp3	ns	ns	ns	ns-ns-ns
ENSRNOG00000001247	Clip1	ns	ns	ns	ns-ns-ns
ENSRNOG00000001249	Col6a1	up	ns	up	up-ns-up
ENSRNOG00000001250	Lfng	ns	ns	ns	ns-ns-ns
ENSRNOG00000001251	Grifin	ns	ns	ns	ns-ns-ns
ENSRNOG00000001252	Chst12	ns	ns	ns	ns-ns-ns
ENSRNOG00000001253	Eif3b	ns	ns	ns	ns-ns-ns
ENSRNOG00000001254	Col6a2	ns	ns	ns	ns-ns-ns
ENSRNOG00000001255	Mlxip	ns	ns	ns	ns-ns-ns
ENSRNOG00000001256	Atxn2	ns	ns	ns	ns-ns-ns
ENSRNOG00000001258	Snx8	ns	ns	ns	ns-ns-ns
ENSRNOG00000001259	Cux2	ns	ns	ns	ns-ns-ns
ENSRNOG00000001260	Nudt1	ns	ns	ns	ns-ns-ns
ENSRNOG00000001261	Ftcd	ns	ns	up	ns-ns-up
ENSRNOG00000001265	Mad1l1	ns	ns	ns	ns-ns-ns
ENSRNOG00000001269	Ppp1cc	ns	ns	ns	ns-ns-ns
ENSRNOG00000001270	Hvcn1	ns	ns	ns	ns-ns-ns
ENSRNOG00000001271	Card6	ns	ns	ns	ns-ns-ns
ENSRNOG00000001272	Mcm3ap	ns	ns	ns	ns-ns-ns
ENSRNOG00000001273	Psmg3	ns	ns	ns	ns-ns-ns
ENSRNOG00000001274	Vps29	ns	ns	ns	ns-ns-ns
ENSRNOG00000001276	Pcnt	ns	ns	ns	ns-ns-ns
ENSRNOG00000001277	Mafk	ns	ns	ns	ns-ns-ns
ENSRNOG00000001278	Gpn3	ns	ns	ns	ns-ns-ns
ENSRNOG00000001283	Anapc7	ns	ns	ns	ns-ns-ns
ENSRNOG00000001285	Atp2a2	ns	ns	ns	ns-ns-ns
ENSRNOG00000001287	Gper1	ns	ns	ns	ns-ns-ns
ENSRNOG00000001288	Gpr146	ns	ns	ns	ns-ns-ns
ENSRNOG00000001289	LOC498154	ns	ns	ns	ns-ns-ns
ENSRNOG00000001293	Get4	ns	ns	ns	ns-ns-ns
ENSRNOG00000001294	Ift81	ns	ns	ns	ns-ns-ns
ENSRNOG00000001295	S100b	ns	ns	ns	ns-ns-ns
ENSRNOG00000001296	P2rx7	ns	ns	ns	ns-ns-ns
ENSRNOG00000001297	Prmt2	ns	ns	ns	ns-ns-ns
ENSRNOG00000001299	Sun1	ns	ns	ns	ns-ns-ns
ENSRNOG00000001300	P2rx4	ns	ns	ns	ns-ns-ns
ENSRNOG00000001302	Adora2a	ns	ns	ns	ns-ns-ns
ENSRNOG00000001303	Specc1l	ns	ns	ns	ns-ns-ns
ENSRNOG00000001304	Bcr	ns	ns	ns	ns-ns-ns
ENSRNOG00000001309	Camkk2	ns	ns	ns	ns-ns-ns
ENSRNOG00000001311	Rab36	ns	ns	ns	ns-ns-ns
ENSRNOG00000001312	Pdgfa	ns	ns	ns	ns-ns-ns
ENSRNOG00000001313	Gnaz	ns	ns	ns	ns-ns-ns
ENSRNOG00000001314	Fam20c	ns	ns	ns	ns-ns-ns
ENSRNOG00000001315	Rtdr1	ns	ns	ns	ns-ns-ns
ENSRNOG00000001316	Anapc5	ns	ns	ns	ns-ns-ns
ENSRNOG00000001317	Zfp68	ns	ns	ns	ns-ns-ns
ENSRNOG00000001323	Zfp157	ns	ns	ns	ns-ns-ns
ENSRNOG00000001324	Asmt	ns	ns	ns	ns-ns-ns
ENSRNOG00000001325	Il3ra	down	ns	down	down-ns-down
ENSRNOG00000001329	Gjc3	down	ns	down	down-ns-down
ENSRNOG00000001331	Rnf34	ns	ns	ns	ns-ns-ns
ENSRNOG00000001335	Zkscan1	ns	ns	ns	ns-ns-ns
ENSRNOG00000001336	Orai1	ns	ns	ns	ns-ns-ns
ENSRNOG00000001337	Setd1b	ns	ns	ns	ns-ns-ns
ENSRNOG00000001338	Hpd	ns	ns	ns	ns-ns-ns
ENSRNOG00000001339	Psmd9	ns	ns	ns	ns-ns-ns
ENSRNOG00000001341	Zfp113	ns	ns	ns	ns-ns-ns
ENSRNOG00000001342	Wdr66	ns	ns	ns	ns-ns-ns
ENSRNOG00000001344	Aldh2	ns	ns	ns	ns-ns-ns
ENSRNOG00000001345	Mapkapk5	ns	ns	ns	ns-ns-ns
ENSRNOG00000001346	Cops6	ns	ns	ns	ns-ns-ns
ENSRNOG00000001347	AABR07036374.1	up	ns	ns	up-ns-ns
ENSRNOG00000001348	Erp29	ns	ns	ns	ns-ns-ns
ENSRNOG00000001349	Mcm7	ns	ns	ns	ns-ns-ns
ENSRNOG00000001350	Naa25	ns	ns	ns	ns-ns-ns
ENSRNOG00000001351	Trafd1	ns	ns	ns	ns-ns-ns
ENSRNOG00000001352	Hectd4	ns	ns	ns	ns-ns-ns
ENSRNOG00000001353	Ap4m1	ns	ns	ns	ns-ns-ns
ENSRNOG00000001355	Taf6	ns	ns	ns	ns-ns-ns
ENSRNOG00000001357	Mblac1	ns	ns	ns	ns-ns-ns
ENSRNOG00000001367	Gpc2	ns	ns	up	ns-ns-up
ENSRNOG00000001368	Rph3a	ns	ns	ns	ns-ns-ns
ENSRNOG00000001369	Oas1a	ns	down	down	ns-down-down
ENSRNOG00000001374	Rasal1	ns	ns	ns	ns-ns-ns
ENSRNOG00000001375	Gal3st4	ns	ns	ns	ns-ns-ns
ENSRNOG00000001376	Mettl7a	down	down	ns	down-down-ns
ENSRNOG00000001377	Ddx54	ns	ns	ns	ns-ns-ns
ENSRNOG00000001378	Iqcd	ns	ns	ns	ns-ns-ns
ENSRNOG00000001379	Cyp3a9	ns	ns	ns	ns-ns-ns
ENSRNOG00000001383	Slc8b1	ns	ns	ns	ns-ns-ns
ENSRNOG00000001385	Plbd2	ns	ns	ns	ns-ns-ns
ENSRNOG00000001388	Sds	ns	ns	ns	ns-ns-ns
ENSRNOG00000001389	Irs3	ns	ns	ns	ns-ns-ns
ENSRNOG00000001391	Sdsl	ns	ns	down	ns-ns-down
ENSRNOG00000001396	Mospd3	ns	ns	ns	ns-ns-ns
ENSRNOG00000001397	Rbm19	ns	ns	ns	ns-ns-ns
ENSRNOG00000001402	Lrch4	ns	ns	ns	ns-ns-ns
ENSRNOG00000001404	Agfg2	ns	ns	ns	ns-ns-ns
ENSRNOG00000001407	Tfr2	ns	ns	ns	ns-ns-ns
ENSRNOG00000001408	Actl6b	ns	ns	ns	ns-ns-ns
ENSRNOG00000001409	Gnb2	ns	ns	ns	ns-ns-ns
ENSRNOG00000001410	Gigyf1	ns	ns	ns	ns-ns-ns
ENSRNOG00000001414	Serpine1	ns	ns	ns	ns-ns-ns
ENSRNOG00000001415	Ap1s1	ns	ns	ns	ns-ns-ns
ENSRNOG00000001416	LOC100909521	ns	ns	down	ns-ns-down
ENSRNOG00000001417	Plod3	ns	ns	ns	ns-ns-ns
ENSRNOG00000001418	Znhit1	ns	ns	ns	ns-ns-ns
ENSRNOG00000001419	Cldn15	ns	ns	ns	ns-ns-ns
ENSRNOG00000001420	Fis1	ns	ns	ns	ns-ns-ns
ENSRNOG00000001422	Col26a1	up	ns	ns	up-ns-ns
ENSRNOG00000001424	Cux1	ns	ns	ns	ns-ns-ns
ENSRNOG00000001425	Sh2b2	ns	ns	ns	ns-ns-ns
ENSRNOG00000001426	Prkrip1	ns	ns	ns	ns-ns-ns
ENSRNOG00000001427	Orai2	ns	ns	ns	ns-ns-ns
ENSRNOG00000001428	Alkbh4	ns	ns	ns	ns-ns-ns
ENSRNOG00000001429	Lrwd1	ns	ns	ns	ns-ns-ns
ENSRNOG00000001430	Polr2j	ns	ns	ns	ns-ns-ns
ENSRNOG00000001431	Rasa4	ns	ns	ns	ns-ns-ns
ENSRNOG00000001432	Dtx2	ns	ns	ns	ns-ns-ns
ENSRNOG00000001435	Ssc4d	ns	ns	ns	ns-ns-ns
ENSRNOG00000001436	Ywhag	ns	ns	ns	ns-ns-ns
ENSRNOG00000001439	RGD1307391	ns	ns	ns	ns-ns-ns
ENSRNOG00000001440	Mdh2	ns	ns	ns	ns-ns-ns
ENSRNOG00000001441	Tmem120a	ns	ns	ns	ns-ns-ns
ENSRNOG00000001442	Por	ns	ns	ns	ns-ns-ns
ENSRNOG00000001443	Rhbdd2	ns	ns	ns	ns-ns-ns
ENSRNOG00000001448	Hip1	ns	ns	ns	ns-ns-ns
ENSRNOG00000001449	Pom121	ns	ns	ns	ns-ns-ns
ENSRNOG00000001450	Nsun5	ns	ns	ns	ns-ns-ns
ENSRNOG00000001452	Fzd9	ns	ns	ns	ns-ns-ns
ENSRNOG00000001453	Baz1b	ns	ns	ns	ns-ns-ns
ENSRNOG00000001454	Eif4h	ns	ns	ns	ns-ns-ns
ENSRNOG00000001455	Kif13a	ns	ns	ns	ns-ns-ns
ENSRNOG00000001456	Nup153	ns	ns	ns	ns-ns-ns
ENSRNOG00000001457	Rfc2	ns	ns	ns	ns-ns-ns
ENSRNOG00000001465	Ids	ns	ns	ns	ns-ns-ns
ENSRNOG00000001469	Eln	up	ns	ns	up-ns-ns
ENSRNOG00000001470	Limk1	ns	ns	ns	ns-ns-ns
ENSRNOG00000001474	Wbscr28	ns	ns	down	ns-ns-down
ENSRNOG00000001478	Gtf2ird1	down	ns	ns	down-ns-ns
ENSRNOG00000001479	Gtf2i	ns	ns	ns	ns-ns-ns
ENSRNOG00000001480	Ncf1	ns	ns	down	ns-ns-down
ENSRNOG00000001482	Gtf2ird2	ns	ns	ns	ns-ns-ns
ENSRNOG00000001483	Wbscr16	ns	ns	ns	ns-ns-ns
ENSRNOG00000001484	Gatsl2	ns	ns	ns	ns-ns-ns
ENSRNOG00000001488	Psmb1	ns	ns	ns	ns-ns-ns
ENSRNOG00000001489	Tbp	ns	ns	ns	ns-ns-ns
ENSRNOG00000001490	Pdcd2	ns	ns	ns	ns-ns-ns
ENSRNOG00000001492	Slc8a2	ns	ns	up	ns-ns-up
ENSRNOG00000001493	Kptn	ns	ns	ns	ns-ns-ns
ENSRNOG00000001494	Napa	ns	ns	ns	ns-ns-ns
ENSRNOG00000001499	Mia	ns	ns	ns	ns-ns-ns
ENSRNOG00000001500	Rab4b	ns	ns	ns	ns-ns-ns
ENSRNOG00000001501	Snrpa	ns	ns	ns	ns-ns-ns
ENSRNOG00000001506	Tmem35	ns	ns	ns	ns-ns-ns
ENSRNOG00000001514	Cdca7	ns	ns	ns	ns-ns-ns
ENSRNOG00000001515	Zak	ns	ns	ns	ns-ns-ns
ENSRNOG00000001516	Rapgef4	ns	ns	ns	ns-ns-ns
ENSRNOG00000001517	Pdk1	ns	ns	ns	ns-ns-ns
ENSRNOG00000001518	Itga6	ns	ns	ns	ns-ns-ns
ENSRNOG00000001519	Dlx2	ns	ns	ns	ns-ns-ns
ENSRNOG00000001520	Dlx1	ns	ns	ns	ns-ns-ns
ENSRNOG00000001524	Hat1	ns	ns	ns	ns-ns-ns
ENSRNOG00000001525	Igsf11	ns	ns	ns	ns-ns-ns
ENSRNOG00000001527	Cd80	ns	ns	ns	ns-ns-ns
ENSRNOG00000001528	Gap43	ns	ns	ns	ns-ns-ns
ENSRNOG00000001531	Chac2	ns	ns	ns	ns-ns-ns
ENSRNOG00000001544	Cyyr1	down	ns	ns	down-ns-ns
ENSRNOG00000001547	Agps	ns	ns	ns	ns-ns-ns
ENSRNOG00000001548	Nfe2l2	ns	ns	ns	ns-ns-ns
ENSRNOG00000001551	Atp5j	ns	ns	ns	ns-ns-ns
ENSRNOG00000001554	RGD1563888	ns	ns	ns	ns-ns-ns
ENSRNOG00000001555	Btg3	ns	ns	ns	ns-ns-ns
ENSRNOG00000001557	Cxadr	ns	ns	ns	ns-ns-ns
ENSRNOG00000001559	Mtx2	ns	ns	ns	ns-ns-ns
ENSRNOG00000001573	Usp25	ns	ns	ns	ns-ns-ns
ENSRNOG00000001575	Grik1	ns	ns	ns	ns-ns-ns
ENSRNOG00000001582	Bach1	ns	ns	ns	ns-ns-ns
ENSRNOG00000001584	Map3k7cl	ns	ns	ns	ns-ns-ns
ENSRNOG00000001585	Nrip1	up	ns	ns	up-ns-ns
ENSRNOG00000001592	Cct8	ns	ns	ns	ns-ns-ns
ENSRNOG00000001593	Lnp	ns	ns	ns	ns-ns-ns
ENSRNOG00000001596	Atp5g3	ns	ns	ns	ns-ns-ns
ENSRNOG00000001597	Atf2	ns	ns	ns	ns-ns-ns
ENSRNOG00000001598	Usp16	ns	ns	ns	ns-ns-ns
ENSRNOG00000001599	Rwdd2b	ns	ns	ns	ns-ns-ns
ENSRNOG00000001602	Ltn1	ns	ns	ns	ns-ns-ns
ENSRNOG00000001603	N6amt1	ns	ns	ns	ns-ns-ns
ENSRNOG00000001607	Adamts1	ns	ns	ns	ns-ns-ns
ENSRNOG00000001608	Nxpe3	ns	ns	ns	ns-ns-ns
ENSRNOG00000001609	Cep97	ns	ns	ns	ns-ns-ns
ENSRNOG00000001611	Rpl24	ns	ns	ns	ns-ns-ns
ENSRNOG00000001613	Zbtb11	ns	ns	ns	ns-ns-ns
ENSRNOG00000001616	Senp7	ns	ns	ns	ns-ns-ns
ENSRNOG00000001618	Ripk4	down	ns	down	down-ns-down
ENSRNOG00000001620	Prdm15	ns	ns	ns	ns-ns-ns
ENSRNOG00000001621	C2cd2	ns	ns	ns	ns-ns-ns
ENSRNOG00000001622	Impg2	ns	ns	ns	ns-ns-ns
ENSRNOG00000001623	Zfp295	ns	ns	ns	ns-ns-ns
ENSRNOG00000001627	Abi3bp	ns	ns	ns	ns-ns-ns
ENSRNOG00000001628	Pcp4	ns	ns	ns	ns-ns-ns
ENSRNOG00000001629	Wrb	ns	ns	ns	ns-ns-ns
ENSRNOG00000001632	Brwd1	ns	ns	ns	ns-ns-ns
ENSRNOG00000001633	Tfg	ns	ns	ns	ns-ns-ns
ENSRNOG00000001640	Tomm70a	ns	ns	ns	ns-ns-ns
ENSRNOG00000001642	Tbc1d23	ns	ns	ns	ns-ns-ns
ENSRNOG00000001643	Psmg1	ns	ns	ns	ns-ns-ns
ENSRNOG00000001645	Filip1l	ns	ns	ns	ns-ns-ns
ENSRNOG00000001647	Ets2	ns	ns	ns	ns-ns-ns
ENSRNOG00000001652	Erg	ns	ns	ns	ns-ns-ns
ENSRNOG00000001653	St3gal6	ns	ns	down	ns-ns-down
ENSRNOG00000001654	Cpox	ns	ns	ns	ns-ns-ns
ENSRNOG00000001657	Cldnd1	ns	ns	ns	ns-ns-ns
ENSRNOG00000001658	Kcnj6	ns	ns	up	ns-ns-up
ENSRNOG00000001662	Dyrk1a	ns	ns	ns	ns-ns-ns
ENSRNOG00000001680	Mina	ns	ns	ns	ns-ns-ns
ENSRNOG00000001681	Dscr3	ns	ns	ns	ns-ns-ns
ENSRNOG00000001682	Ttc3	ns	ns	ns	ns-ns-ns
ENSRNOG00000001686	Hlcs	ns	ns	ns	ns-ns-ns
ENSRNOG00000001687	Crybg3	ns	ns	ns	ns-ns-ns
ENSRNOG00000001689	Arl6	ns	ns	ns	ns-ns-ns
ENSRNOG00000001692	Chaf1b	ns	ns	ns	ns-ns-ns
ENSRNOG00000001699	Setd4	ns	ns	ns	ns-ns-ns
ENSRNOG00000001700	Dfnb31	down	down	down	down-down-down
ENSRNOG00000001701	Cbr3	ns	ns	ns	ns-ns-ns
ENSRNOG00000001704	Runx1	ns	ns	ns	ns-ns-ns
ENSRNOG00000001706	Kalrn	ns	ns	up	ns-ns-up
ENSRNOG00000001707	Vwa5b2	ns	ns	ns	ns-ns-ns
ENSRNOG00000001708	Dvl3	ns	ns	ns	ns-ns-ns
ENSRNOG00000001709	Ap2m1	ns	ns	ns	ns-ns-ns
ENSRNOG00000001710	Abcf3	ns	ns	ns	ns-ns-ns
ENSRNOG00000001711	Hrasls	ns	ns	ns	ns-ns-ns
ENSRNOG00000001712	Alg3	ns	ns	ns	ns-ns-ns
ENSRNOG00000001713	AABR07034532.1	ns	ns	ns	ns-ns-ns
ENSRNOG00000001714	Atp13a4	ns	ns	down	ns-ns-down
ENSRNOG00000001715	Ece2	down	ns	down	down-ns-down
ENSRNOG00000001717	Opa1	ns	ns	ns	ns-ns-ns
ENSRNOG00000001719	Psmd2	ns	ns	ns	ns-ns-ns
ENSRNOG00000001720	Hes1	ns	ns	ns	ns-ns-ns
ENSRNOG00000001724	Atp13a3	ns	ns	ns	ns-ns-ns
ENSRNOG00000001726	Tmem44	ns	ns	ns	ns-ns-ns
ENSRNOG00000001727	Lsg1	ns	ns	ns	ns-ns-ns
ENSRNOG00000001728	Fam43a	ns	ns	ns	ns-ns-ns
ENSRNOG00000001729	Xxylt1	ns	ns	ns	ns-ns-ns
ENSRNOG00000001730	Acap2	ns	ns	ns	ns-ns-ns
ENSRNOG00000001733	Ppp1r2	ns	ns	ns	ns-ns-ns
ENSRNOG00000001736	Bdh1	ns	ns	ns	ns-ns-ns
ENSRNOG00000001738	Eif4g1	ns	ns	ns	ns-ns-ns
ENSRNOG00000001739	Mfi2	up	ns	up	up-ns-up
ENSRNOG00000001747	Pak2	down	ns	ns	down-ns-ns
ENSRNOG00000001750	Chrd	ns	ns	ns	ns-ns-ns
ENSRNOG00000001752	Nrros	ns	ns	ns	ns-ns-ns
ENSRNOG00000001754	Wdr53	ns	ns	ns	ns-ns-ns
ENSRNOG00000001757	Tm4sf19	ns	ns	ns	ns-ns-ns
ENSRNOG00000001758	Tctex1d2	ns	ns	ns	ns-ns-ns
ENSRNOG00000001762	Pcyt1a	ns	ns	ns	ns-ns-ns
ENSRNOG00000001764	Vps8	ns	ns	ns	ns-ns-ns
ENSRNOG00000001766	Tfrc	ns	ns	ns	ns-ns-ns
ENSRNOG00000001767	RGD1562339	ns	ns	ns	ns-ns-ns
ENSRNOG00000001769	Tnk2	ns	ns	ns	ns-ns-ns
ENSRNOG00000001770	Ehhadh	ns	ns	ns	ns-ns-ns
ENSRNOG00000001773	Senp2	ns	ns	ns	ns-ns-ns
ENSRNOG00000001774	Lrch3	ns	ns	ns	ns-ns-ns
ENSRNOG00000001781	Lmln	ns	ns	ns	ns-ns-ns
ENSRNOG00000001782	Osbpl11	ns	ns	ns	ns-ns-ns
ENSRNOG00000001783	Tra2b	ns	ns	ns	ns-ns-ns
ENSRNOG00000001785	Etv5	ns	ns	ns	ns-ns-ns
ENSRNOG00000001786	Snx4	ns	ns	ns	ns-ns-ns
ENSRNOG00000001789	Zfp148	ns	ns	ns	ns-ns-ns
ENSRNOG00000001792	Slc12a8	ns	ns	ns	ns-ns-ns
ENSRNOG00000001793	Heg1	ns	ns	ns	ns-ns-ns
ENSRNOG00000001795	Itgb5	ns	ns	ns	ns-ns-ns
ENSRNOG00000001796	Dgkg	ns	ns	ns	ns-ns-ns
ENSRNOG00000001797	Umps	ns	ns	ns	ns-ns-ns
ENSRNOG00000001803	Dnajb11	ns	ns	ns	ns-ns-ns
ENSRNOG00000001804	AABR07062513.1	ns	ns	ns	ns-ns-ns
ENSRNOG00000001807	Sspn	ns	ns	ns	ns-ns-ns
ENSRNOG00000001808	Asun	ns	ns	ns	ns-ns-ns
ENSRNOG00000001811	Fgfr1op2	ns	ns	ns	ns-ns-ns
ENSRNOG00000001813	Dnm1l	ns	ns	ns	ns-ns-ns
ENSRNOG00000001815	Eif4a2	ns	ns	ns	ns-ns-ns
ENSRNOG00000001816	Rfc4	ns	ns	ns	ns-ns-ns
ENSRNOG00000001817	Tm7sf3	ns	ns	ns	ns-ns-ns
ENSRNOG00000001820	Med21	ns	ns	ns	ns-ns-ns
ENSRNOG00000001823	St6gal1	ns	ns	ns	ns-ns-ns
ENSRNOG00000001825	Pkp2	up	up	ns	up-up-ns
ENSRNOG00000001827	Masp1	ns	ns	ns	ns-ns-ns
ENSRNOG00000001828	Stk38l	ns	ns	ns	ns-ns-ns
ENSRNOG00000001829	Ube2v2	ns	ns	ns	ns-ns-ns
ENSRNOG00000001833	Mcm4	ns	ns	ns	ns-ns-ns
ENSRNOG00000001834	Mzt2b	ns	ns	ns	ns-ns-ns
ENSRNOG00000001837	Sst	ns	ns	ns	ns-ns-ns
ENSRNOG00000001842	Mrps35	ns	ns	ns	ns-ns-ns
ENSRNOG00000001843	Bcl6	ns	ns	ns	ns-ns-ns
ENSRNOG00000001844	Klhl42	ns	ns	ns	ns-ns-ns
ENSRNOG00000001845	Top3b	ns	ns	ns	ns-ns-ns
ENSRNOG00000001847	Ccdc91	ns	ns	ns	ns-ns-ns
ENSRNOG00000001849	Mapk1	ns	ns	ns	ns-ns-ns
ENSRNOG00000001851	Far2	ns	ns	ns	ns-ns-ns
ENSRNOG00000001852	Ergic2	ns	ns	ns	ns-ns-ns
ENSRNOG00000001854	Tmtc1	ns	ns	ns	ns-ns-ns
ENSRNOG00000001858	Ypel1	ns	ns	ns	ns-ns-ns
ENSRNOG00000001859	Sdf2l1	ns	ns	ns	ns-ns-ns
ENSRNOG00000001860	Ccdc116	ns	ns	ns	ns-ns-ns
ENSRNOG00000001861	Ydjc	ns	ns	ns	ns-ns-ns
ENSRNOG00000001862	Ube2l3	ns	ns	ns	ns-ns-ns
ENSRNOG00000001864	Tmem191c	ns	ns	ns	ns-ns-ns
ENSRNOG00000001867	Snap29	ns	ns	ns	ns-ns-ns
ENSRNOG00000001868	LOC100911248	ns	ns	ns	ns-ns-ns
ENSRNOG00000001869	Rab44	ns	ns	ns	ns-ns-ns
ENSRNOG00000001870	Lztr1	ns	ns	ns	ns-ns-ns
ENSRNOG00000001874	Slc7a4	ns	ns	ns	ns-ns-ns
ENSRNOG00000001875	Smpd4	ns	ns	ns	ns-ns-ns
ENSRNOG00000001876	Ccdc74a	ns	ns	ns	ns-ns-ns
ENSRNOG00000001877	Med15	ns	ns	ns	ns-ns-ns
ENSRNOG00000001878	Klhl22	ns	ns	ns	ns-ns-ns
ENSRNOG00000001880	Dgcr6	ns	ns	ns	ns-ns-ns
ENSRNOG00000001884	RGD1565297	ns	ns	ns	ns-ns-ns
ENSRNOG00000001885	Trmt2a	ns	ns	ns	ns-ns-ns
ENSRNOG00000001886	Dgcr8	ns	ns	ns	ns-ns-ns
ENSRNOG00000001888	Arvcf	ns	ns	ns	ns-ns-ns
ENSRNOG00000001889	Comt	ns	ns	ns	ns-ns-ns
ENSRNOG00000001890	Txnrd2	ns	ns	ns	ns-ns-ns
ENSRNOG00000001891	Gnb1l	ns	up	ns	ns-up-ns
ENSRNOG00000001893	AABR07034742.1	ns	ns	up	ns-ns-up
ENSRNOG00000001908	Klhl6	ns	ns	ns	ns-ns-ns
ENSRNOG00000001911	Map6d1	ns	ns	ns	ns-ns-ns
ENSRNOG00000001915	Chodl	ns	ns	ns	ns-ns-ns
ENSRNOG00000001926	Cldn1	ns	ns	ns	ns-ns-ns
ENSRNOG00000001928	Il1rap	ns	ns	ns	ns-ns-ns
ENSRNOG00000001930	Ccdc50	ns	ns	ns	ns-ns-ns
ENSRNOG00000001931	Fgf12	ns	ns	ns	ns-ns-ns
ENSRNOG00000001953	Bace2	ns	ns	ns	ns-ns-ns
ENSRNOG00000001956	Dzip3	ns	ns	ns	ns-ns-ns
ENSRNOG00000001958	Ift57	ns	ns	ns	ns-ns-ns
ENSRNOG00000001959	Mx1	ns	ns	ns	ns-ns-ns
ENSRNOG00000001960	Sult1d1	ns	ns	ns	ns-ns-ns
ENSRNOG00000001963	Mx2	ns	ns	ns	ns-ns-ns
ENSRNOG00000001964	Cd47	ns	ns	ns	ns-ns-ns
ENSRNOG00000001971	Bbx	ns	ns	ns	ns-ns-ns
ENSRNOG00000001979	Rcan1	ns	ns	ns	ns-ns-ns
ENSRNOG00000001982	Cblb	ns	ns	ns	ns-ns-ns
ENSRNOG00000001989	Alcam	ns	ns	ns	ns-ns-ns
ENSRNOG00000001991	Atp5o	ns	ns	ns	ns-ns-ns
ENSRNOG00000001992	Atp6v1a	ns	ns	ns	ns-ns-ns
ENSRNOG00000001996	Ythdc1	ns	ns	ns	ns-ns-ns
ENSRNOG00000002001	Itsn1	ns	ns	ns	ns-ns-ns
ENSRNOG00000002004	Prdm8	up	up	up	up-up-up
ENSRNOG00000002012	Donson	ns	ns	ns	ns-ns-ns
ENSRNOG00000002013	Sidt1	ns	ns	ns	ns-ns-ns
ENSRNOG00000002021	Son	ns	ns	ns	ns-ns-ns
ENSRNOG00000002024	Epha5	ns	ns	ns	ns-ns-ns
ENSRNOG00000002026	Dnajc28	ns	ns	ns	ns-ns-ns
ENSRNOG00000002028	Tmem50b	ns	ns	ns	ns-ns-ns
ENSRNOG00000002032	Ifngr2	ns	ns	ns	ns-ns-ns
ENSRNOG00000002035	Paqr3	ns	ns	ns	ns-ns-ns
ENSRNOG00000002036	Paxbp1	ns	ns	ns	ns-ns-ns
ENSRNOG00000002039	Evi5	ns	ns	ns	ns-ns-ns
ENSRNOG00000002040	Bmp2k	ns	ns	ns	ns-ns-ns
ENSRNOG00000002041	Boc	ns	ns	ns	ns-ns-ns
ENSRNOG00000002044	Gtpbp8	ns	ns	ns	ns-ns-ns
ENSRNOG00000002045	Anxa3	ns	ns	ns	ns-ns-ns
ENSRNOG00000002050	Igfbp7	ns	ns	ns	ns-ns-ns
ENSRNOG00000002051	Synj1	ns	ns	ns	ns-ns-ns
ENSRNOG00000002052	Ccdc80	ns	ns	ns	ns-ns-ns
ENSRNOG00000002053	Fras1	ns	ns	ns	ns-ns-ns
ENSRNOG00000002054	Glmn	ns	ns	ns	ns-ns-ns
ENSRNOG00000002055	Noa1	ns	ns	ns	ns-ns-ns
ENSRNOG00000002057	Slc10a6	ns	ns	ns	ns-ns-ns
ENSRNOG00000002061	Ptpn13	ns	ns	ns	ns-ns-ns
ENSRNOG00000002069	Slc35a5	ns	ns	ns	ns-ns-ns
ENSRNOG00000002070	Mrpl1	ns	ns	ns	ns-ns-ns
ENSRNOG00000002072	Eva1c	ns	ns	ns	ns-ns-ns
ENSRNOG00000002073	Brdt	ns	ns	ns	ns-ns-ns
ENSRNOG00000002074	Rest	ns	ns	down	ns-ns-down
ENSRNOG00000002075	Cnot6l	ns	ns	ns	ns-ns-ns
ENSRNOG00000002079	Mapk10	ns	ns	ns	ns-ns-ns
ENSRNOG00000002080	Urb1	ns	ns	ns	ns-ns-ns
ENSRNOG00000002089	Ccng2	ns	ns	ns	ns-ns-ns
ENSRNOG00000002091	Gtf3c3	ns	ns	ns	ns-ns-ns
ENSRNOG00000002092	Hunk	ns	ns	ns	ns-ns-ns
ENSRNOG00000002093	Tgfbr3	up	ns	ns	up-ns-ns
ENSRNOG00000002094	Atg3	ns	ns	ns	ns-ns-ns
ENSRNOG00000002097	Rasl11b	ns	ns	up	ns-ns-up
ENSRNOG00000002100	Srp72	ns	ns	ns	ns-ns-ns
ENSRNOG00000002101	Paics	ns	ns	ns	ns-ns-ns
ENSRNOG00000002104	Scaf4	ns	ns	ns	ns-ns-ns
ENSRNOG00000002105	Cdc7	ns	ns	ns	ns-ns-ns
ENSRNOG00000002106	Usp46	ns	ns	ns	ns-ns-ns
ENSRNOG00000002110	Fam114a1l1	ns	ns	ns	ns-ns-ns
ENSRNOG00000002112	Zfp644	ns	ns	ns	ns-ns-ns
ENSRNOG00000002115	Sod1	ns	ns	ns	ns-ns-ns
ENSRNOG00000002120	Spata18	ns	down	ns	ns-down-ns
ENSRNOG00000002121	Lrrc8d	ns	ns	ns	ns-ns-ns
ENSRNOG00000002122	Lrrc8c	ns	ns	ns	ns-ns-ns
ENSRNOG00000002125	Ccni	ns	ns	ns	ns-ns-ns
ENSRNOG00000002126	Ncam2	ns	ns	ns	ns-ns-ns
ENSRNOG00000002128	Ppat	ns	ns	ns	ns-ns-ns
ENSRNOG00000002129	Lrrc8b	ns	ns	ns	ns-ns-ns
ENSRNOG00000002135	Sgcb	ns	ns	ns	ns-ns-ns
ENSRNOG00000002137	Aasdh	ns	ns	ns	ns-ns-ns
ENSRNOG00000002139	RGD1311575	ns	ns	ns	ns-ns-ns
ENSRNOG00000002141	Cd200	ns	ns	ns	ns-ns-ns
ENSRNOG00000002142	Cds1	ns	ns	ns	ns-ns-ns
ENSRNOG00000002144	Exoc1	ns	ns	ns	ns-ns-ns
ENSRNOG00000002145	Tmprss7	ns	ns	ns	ns-ns-ns
ENSRNOG00000002146	Pkd2	ns	ns	ns	ns-ns-ns
ENSRNOG00000002152	Dcun1d4	ns	ns	ns	ns-ns-ns
ENSRNOG00000002153	Cep135	ns	ns	ns	ns-ns-ns
ENSRNOG00000002154	Mepe	ns	ns	ns	ns-ns-ns
ENSRNOG00000002158	Ibsp	ns	ns	up	ns-ns-up
ENSRNOG00000002159	Agpat9	ns	ns	ns	ns-ns-ns
ENSRNOG00000002161	Tlr6	ns	ns	ns	ns-ns-ns
ENSRNOG00000002163	Klf3	ns	ns	ns	ns-ns-ns
ENSRNOG00000002164	Nmu	ns	ns	ns	ns-ns-ns
ENSRNOG00000002165	Fam175a	ns	ns	ns	ns-ns-ns
ENSRNOG00000002171	Phldb2	ns	ns	ns	ns-ns-ns
ENSRNOG00000002175	Clock	ns	ns	ns	ns-ns-ns
ENSRNOG00000002176	Pvrl3	ns	ns	ns	ns-ns-ns
ENSRNOG00000002177	Gnpda2	ns	ns	ns	ns-ns-ns
ENSRNOG00000002178	Mrps18c	ns	ns	ns	ns-ns-ns
ENSRNOG00000002180	Tbc1d1	ns	ns	ns	ns-ns-ns
ENSRNOG00000002181	Helq	ns	ns	ns	ns-ns-ns
ENSRNOG00000002182	2024-09-11	ns	ns	up	ns-ns-up
ENSRNOG00000002185	Pgm2	ns	ns	ns	ns-ns-ns
ENSRNOG00000002186	Nudt9	ns	ns	ns	ns-ns-ns
ENSRNOG00000002188	Hpse	ns	ns	ns	ns-ns-ns
ENSRNOG00000002191	LOC498368	ns	ns	ns	ns-ns-ns
ENSRNOG00000002192	Rell1	ns	ns	ns	ns-ns-ns
ENSRNOG00000002194	Coq2	ns	ns	ns	ns-ns-ns
ENSRNOG00000002196	Ociad2	ns	ns	up	ns-ns-up
ENSRNOG00000002199	Tmem165	ns	ns	ns	ns-ns-ns
ENSRNOG00000002200	AABR07072371.1	ns	ns	ns	ns-ns-ns
ENSRNOG00000002202	Sowahb	ns	up	ns	ns-up-ns
ENSRNOG00000002203	Lin54	ns	ns	ns	ns-ns-ns
ENSRNOG00000002204	Ccdc158	ns	ns	ns	ns-ns-ns
ENSRNOG00000002205	Ociad1	ns	ns	ns	ns-ns-ns
ENSRNOG00000002207	Guf1	ns	ns	ns	ns-ns-ns
ENSRNOG00000002208	Shroom3	ns	ns	ns	ns-ns-ns
ENSRNOG00000002210	Hsd17b11	ns	ns	ns	ns-ns-ns
ENSRNOG00000002212	Hsd17b13	ns	ns	up	ns-ns-up
ENSRNOG00000002214	Klhl8	ns	ns	ns	ns-ns-ns
ENSRNOG00000002215	Mylk	up	ns	ns	up-ns-ns
ENSRNOG00000002216	Srd5a3	ns	ns	ns	ns-ns-ns
ENSRNOG00000002218	Stbd1	ns	ns	ns	ns-ns-ns
ENSRNOG00000002225	Scarb2	ns	ns	ns	ns-ns-ns
ENSRNOG00000002227	Kit	ns	ns	ns	ns-ns-ns
ENSRNOG00000002229	Adcy5	ns	ns	ns	ns-ns-ns
ENSRNOG00000002232	Aff1	ns	ns	ns	ns-ns-ns
ENSRNOG00000002238	Sema5b	ns	ns	up	ns-ns-up
ENSRNOG00000002240	Dirc2	ns	ns	ns	ns-ns-ns
ENSRNOG00000002241	Hspbap1	ns	ns	ns	ns-ns-ns
ENSRNOG00000002244	Pdgfra	ns	ns	ns	ns-ns-ns
ENSRNOG00000002246	Slc30a9	ns	ns	ns	ns-ns-ns
ENSRNOG00000002247	Nup54	ns	ns	ns	ns-ns-ns
ENSRNOG00000002248	Fryl	ns	ns	ns	ns-ns-ns
ENSRNOG00000002251	Sec31a	ns	ns	ns	ns-ns-ns
ENSRNOG00000002253	Wdr5b	ns	ns	ns	ns-ns-ns
ENSRNOG00000002254	Tmem33	ns	ns	ns	ns-ns-ns
ENSRNOG00000002255	Fam162a	ns	ns	ns	ns-ns-ns
ENSRNOG00000002256	Art3	ns	up	up	ns-up-up
ENSRNOG00000002258	Tmem150c	ns	ns	ns	ns-ns-ns
ENSRNOG00000002262	Enoph1	ns	ns	ns	ns-ns-ns
ENSRNOG00000002265	Casr	ns	ns	ns	ns-ns-ns
ENSRNOG00000002266	Gsx2	ns	ns	ns	ns-ns-ns
ENSRNOG00000002267	Chic2	ns	ns	ns	ns-ns-ns
ENSRNOG00000002270	Hnrnpdl	ns	ns	ns	ns-ns-ns
ENSRNOG00000002271	Slain2	ns	ns	ns	ns-ns-ns
ENSRNOG00000002272	Lnx1	ns	ns	ns	ns-ns-ns
ENSRNOG00000002273	Naaa	ns	ns	ns	ns-ns-ns
ENSRNOG00000002275	Fip1l1	ns	ns	ns	ns-ns-ns
ENSRNOG00000002276	Phf6	ns	ns	ns	ns-ns-ns
ENSRNOG00000002278	Tec	ns	ns	ns	ns-ns-ns
ENSRNOG00000002280	Sh3bgrl	ns	ns	ns	ns-ns-ns
ENSRNOG00000002291	Brwd3	ns	ns	ns	ns-ns-ns
ENSRNOG00000002292	Hnrpd	ns	ns	ns	ns-ns-ns
ENSRNOG00000002294	Snx29	ns	ns	ns	ns-ns-ns
ENSRNOG00000002301	Uso1	ns	ns	ns	ns-ns-ns
ENSRNOG00000002303	Kcnj12	ns	ns	ns	ns-ns-ns
ENSRNOG00000002305	Slc15a2	up	up	up	up-up-up
ENSRNOG00000002312	Atp10d	ns	ns	ns	ns-ns-ns
ENSRNOG00000002314	LOC103689943	ns	ns	ns	ns-ns-ns
ENSRNOG00000002318	Limch1	ns	ns	ns	ns-ns-ns
ENSRNOG00000002319	Tsn	ns	ns	ns	ns-ns-ns
ENSRNOG00000002320	Commd8	ns	ns	ns	ns-ns-ns
ENSRNOG00000002321	AABR07039541.1	ns	ns	ns	ns-ns-ns
ENSRNOG00000002322	RGD1310587	ns	ns	down	ns-ns-down
ENSRNOG00000002323	RGD1566265	ns	ns	ns	ns-ns-ns
ENSRNOG00000002327	Gabrb1	ns	ns	ns	ns-ns-ns
ENSRNOG00000002331	Aldh3a1	ns	ns	ns	ns-ns-ns
ENSRNOG00000002332	Mospd1	ns	ns	ns	ns-ns-ns
ENSRNOG00000002336	Gabra4	ns	ns	ns	ns-ns-ns
ENSRNOG00000002338	Dgke	ns	ns	ns	ns-ns-ns
ENSRNOG00000002339	Mark1	ns	ns	ns	ns-ns-ns
ENSRNOG00000002341	Trim25	ns	ns	ns	ns-ns-ns
ENSRNOG00000002342	Aldh3a2	ns	ns	ns	ns-ns-ns
ENSRNOG00000002343	Uchl1	ns	ns	ns	ns-ns-ns
ENSRNOG00000002345	Rasgef1b	ns	ns	ns	ns-ns-ns
ENSRNOG00000002347	Rgl1	ns	ns	ns	ns-ns-ns
ENSRNOG00000002349	Gabra2	ns	ns	ns	ns-ns-ns
ENSRNOG00000002352	Tsen15	ns	ns	ns	ns-ns-ns
ENSRNOG00000002353	Rab3gap2	ns	ns	ns	ns-ns-ns
ENSRNOG00000002358	Scpep1	ns	ns	ns	ns-ns-ns
ENSRNOG00000002360	Gabrg1	ns	ns	ns	ns-ns-ns
ENSRNOG00000002361	Prkg2	ns	ns	ns	ns-ns-ns
ENSRNOG00000002364	Rnf112	ns	ns	ns	ns-ns-ns
ENSRNOG00000002365	Itm2a	ns	ns	ns	ns-ns-ns
ENSRNOG00000002368	Iars2	ns	ns	ns	ns-ns-ns
ENSRNOG00000002369	Rgs8	ns	ns	ns	ns-ns-ns
ENSRNOG00000002372	Sgcd	ns	ns	ns	ns-ns-ns
ENSRNOG00000002373	Akap1	ns	ns	ns	ns-ns-ns
ENSRNOG00000002376	Clasp1	ns	ns	ns	ns-ns-ns
ENSRNOG00000002378	Bpnt1	ns	ns	ns	ns-ns-ns
ENSRNOG00000002381	Bmp3	ns	ns	up	ns-ns-up
ENSRNOG00000002387	Tceal1	ns	ns	ns	ns-ns-ns
ENSRNOG00000002388	Trim41	ns	ns	ns	ns-ns-ns
ENSRNOG00000002389	Morf4l2	ns	ns	ns	ns-ns-ns
ENSRNOG00000002391	Glra4	ns	ns	ns	ns-ns-ns
ENSRNOG00000002393	Eprs	ns	ns	ns	ns-ns-ns
ENSRNOG00000002394	Tpr	ns	ns	ns	ns-ns-ns
ENSRNOG00000002397	Slc30a10	ns	ns	ns	ns-ns-ns
ENSRNOG00000002403	Fam129a	ns	ns	ns	ns-ns-ns
ENSRNOG00000002407	Pdxdc1	ns	ns	ns	ns-ns-ns
ENSRNOG00000002413	Gpc4	ns	ns	ns	ns-ns-ns
ENSRNOG00000002414	Tfcp2l1	ns	ns	up	ns-ns-up
ENSRNOG00000002418	Tgfb2	up	ns	up	up-ns-up
ENSRNOG00000002419	Plp1	ns	ns	ns	ns-ns-ns
ENSRNOG00000002420	Zc3h7a	ns	ns	ns	ns-ns-ns
ENSRNOG00000002423	Fam114a2	ns	ns	ns	ns-ns-ns
ENSRNOG00000002425	Pctp	down	ns	down	down-ns-down
ENSRNOG00000002428	Lpar4	ns	ns	ns	ns-ns-ns
ENSRNOG00000002433	G3bp2	ns	ns	ns	ns-ns-ns
ENSRNOG00000002434	Tmem100	ns	ns	down	ns-ns-down
ENSRNOG00000002436	Mmd	ns	ns	ns	ns-ns-ns
ENSRNOG00000002440	Ralb	ns	ns	ns	ns-ns-ns
ENSRNOG00000002443	Mfap3	ns	ns	ns	ns-ns-ns
ENSRNOG00000002449	Maged2	ns	ns	ns	ns-ns-ns
ENSRNOG00000002450	Rrp15	ns	ns	ns	ns-ns-ns
ENSRNOG00000002452	Txndc11	ns	ns	ns	ns-ns-ns
ENSRNOG00000002454	Rnf2	ns	ns	ns	ns-ns-ns
ENSRNOG00000002456	Hlf	ns	ns	ns	ns-ns-ns
ENSRNOG00000002461	Nid1	ns	ns	ns	ns-ns-ns
ENSRNOG00000002462	LOC100911746	up	up	up	up-up-up
ENSRNOG00000002468	Tnr	ns	ns	ns	ns-ns-ns
ENSRNOG00000002469	Trim7	ns	ns	ns	ns-ns-ns
ENSRNOG00000002470	Ifi47	ns	ns	ns	ns-ns-ns
ENSRNOG00000002471	Polq	up	ns	up	up-ns-up
ENSRNOG00000002473	RGD1307830	ns	ns	ns	ns-ns-ns
ENSRNOG00000002474	Tom1l1	ns	ns	ns	ns-ns-ns
ENSRNOG00000002475	AABR07058831.1	ns	ns	ns	ns-ns-ns
ENSRNOG00000002478	Insig2	ns	ns	ns	ns-ns-ns
ENSRNOG00000002480	Gpr137b	ns	ns	ns	ns-ns-ns
ENSRNOG00000002488	Galnt10	ns	ns	ns	ns-ns-ns
ENSRNOG00000002496	Stxbp5l	ns	ns	ns	ns-ns-ns
ENSRNOG00000002504	Spata17	ns	down	ns	ns-down-ns
ENSRNOG00000002506	Cdkl2	ns	ns	ns	ns-ns-ns
ENSRNOG00000002509	Gnl3l	ns	ns	ns	ns-ns-ns
ENSRNOG00000002511	Flt4	ns	ns	ns	ns-ns-ns
ENSRNOG00000002512	Gpatch2	ns	ns	ns	ns-ns-ns
ENSRNOG00000002514	Ccdc93	ns	ns	ns	ns-ns-ns
ENSRNOG00000002516	Mtm1	ns	ns	ns	ns-ns-ns
ENSRNOG00000002520	Litaf	ns	ns	ns	ns-ns-ns
ENSRNOG00000002524	Gpr37	down	ns	ns	down-ns-ns
ENSRNOG00000002525	Ptgs2	ns	ns	ns	ns-ns-ns
ENSRNOG00000002529	Rap2c	ns	ns	ns	ns-ns-ns
ENSRNOG00000002536	C1galt1c1	ns	ns	ns	ns-ns-ns
ENSRNOG00000002537	Wnk3	ns	ns	ns	ns-ns-ns
ENSRNOG00000002538	Epb4.1l5	ns	ns	ns	ns-ns-ns
ENSRNOG00000002540	Rhoh	ns	ns	ns	ns-ns-ns
ENSRNOG00000002541	Pds5a	ns	ns	ns	ns-ns-ns
ENSRNOG00000002542	Heatr6	ns	ns	ns	ns-ns-ns
ENSRNOG00000002544	Kifap3	ns	ns	ns	ns-ns-ns
ENSRNOG00000002545	RGD1309748	ns	ns	ns	ns-ns-ns
ENSRNOG00000002546	Rchy1	ns	ns	ns	ns-ns-ns
ENSRNOG00000002549	Htr5b	ns	ns	ns	ns-ns-ns
ENSRNOG00000002553	Smim14	ns	ns	ns	ns-ns-ns
ENSRNOG00000002556	Tsr2	ns	ns	down	ns-ns-down
ENSRNOG00000002563	Mcts1	ns	ns	ns	ns-ns-ns
ENSRNOG00000002565	Taf1	ns	ns	ns	ns-ns-ns
ENSRNOG00000002568	Socs1	ns	ns	ns	ns-ns-ns
ENSRNOG00000002569	Mrps14	ns	ns	ns	ns-ns-ns
ENSRNOG00000002571	Tekt5	ns	ns	ns	ns-ns-ns
ENSRNOG00000002572	Cacybp	ns	ns	ns	ns-ns-ns
ENSRNOG00000002574	Nubp1	ns	ns	ns	ns-ns-ns
ENSRNOG00000002575	Sap30l	ns	ns	ns	ns-ns-ns
ENSRNOG00000002579	Parm1	ns	ns	down	ns-ns-down
ENSRNOG00000002580	Trmt1l	ns	ns	ns	ns-ns-ns
ENSRNOG00000002585	Cul4b	ns	ns	ns	ns-ns-ns
ENSRNOG00000002592	Rps6ka6	ns	ns	ns	ns-ns-ns
ENSRNOG00000002593	Esrrg	ns	ns	ns	ns-ns-ns
ENSRNOG00000002595	Dpp10	ns	ns	ns	ns-ns-ns
ENSRNOG00000002599	Grap	ns	ns	ns	ns-ns-ns
ENSRNOG00000002607	Sox9	ns	ns	down	ns-ns-down
ENSRNOG00000002609	Ero1lb	ns	ns	ns	ns-ns-ns
ENSRNOG00000002610	Carhsp1	ns	ns	ns	ns-ns-ns
ENSRNOG00000002612	Ddx52	ns	ns	ns	ns-ns-ns
ENSRNOG00000002615	Pmm2	ns	ns	ns	ns-ns-ns
ENSRNOG00000002618	Ivns1abp	ns	ns	ns	ns-ns-ns
ENSRNOG00000002625	Ptpn4	ns	ns	ns	ns-ns-ns
ENSRNOG00000002626	Car10	ns	ns	up	ns-ns-up
ENSRNOG00000002627	Kctd3	ns	ns	ns	ns-ns-ns
ENSRNOG00000002630	Cnot8	ns	ns	ns	ns-ns-ns
ENSRNOG00000002632	Naca	ns	ns	ns	ns-ns-ns
ENSRNOG00000002635	Dexi	ns	ns	ns	ns-ns-ns
ENSRNOG00000002636	Abat	ns	ns	ns	ns-ns-ns
ENSRNOG00000002642	Ptges3	ns	ns	ns	ns-ns-ns
ENSRNOG00000002643	Ugdh	ns	ns	ns	ns-ns-ns
ENSRNOG00000002644	Utp18	ns	ns	ns	ns-ns-ns
ENSRNOG00000002645	Gemin5	ns	ns	ns	ns-ns-ns
ENSRNOG00000002652	Rap1gap2	ns	ns	up	ns-ns-up
ENSRNOG00000002653	Kcnk2	ns	ns	ns	ns-ns-ns
ENSRNOG00000002657	Pla2g4a	ns	ns	ns	ns-ns-ns
ENSRNOG00000002660	Magee1	ns	ns	ns	ns-ns-ns
ENSRNOG00000002662	Pbdc1	ns	ns	ns	ns-ns-ns
ENSRNOG00000002664	Emp2	ns	ns	ns	ns-ns-ns
ENSRNOG00000002667	Lamc2	up	up	up	up-up-up
ENSRNOG00000002669	Cluh	ns	ns	ns	ns-ns-ns
ENSRNOG00000002671	Nme2	ns	ns	ns	ns-ns-ns
ENSRNOG00000002680	Lamc1	ns	ns	ns	ns-ns-ns
ENSRNOG00000002682	Zfp692	ns	ns	ns	ns-ns-ns
ENSRNOG00000002693	Nme1	ns	ns	ns	ns-ns-ns
ENSRNOG00000002695	Tfb2m	ns	ns	ns	ns-ns-ns
ENSRNOG00000002697	Mtmr1	ns	ns	ns	ns-ns-ns
ENSRNOG00000002705	Vps4b	ns	ns	ns	ns-ns-ns
ENSRNOG00000002708	Phf8	ns	ns	ns	ns-ns-ns
ENSRNOG00000002710	Cnst	ns	ns	ns	ns-ns-ns
ENSRNOG00000002711	Nuf2	ns	ns	ns	ns-ns-ns
ENSRNOG00000002713	Zfp672	ns	ns	ns	ns-ns-ns
ENSRNOG00000002714	Mettl22	ns	ns	ns	ns-ns-ns
ENSRNOG00000002721	LOC688963	ns	ns	ns	ns-ns-ns
ENSRNOG00000002722	Sec14l1	ns	ns	ns	ns-ns-ns
ENSRNOG00000002723	Sele	ns	ns	ns	ns-ns-ns
ENSRNOG00000002724	Prpsap2	ns	ns	ns	ns-ns-ns
ENSRNOG00000002728	Btc	ns	ns	ns	ns-ns-ns
ENSRNOG00000002730	Rgs5	ns	ns	ns	ns-ns-ns
ENSRNOG00000002734	AABR07042077.1	ns	ns	ns	ns-ns-ns
ENSRNOG00000002735	Dhx9	ns	ns	ns	ns-ns-ns
ENSRNOG00000002736	Rabgap1l	ns	ns	ns	ns-ns-ns
ENSRNOG00000002746	Fstl1	ns	ns	ns	ns-ns-ns
ENSRNOG00000002748	Ccdc43	ns	ns	ns	ns-ns-ns
ENSRNOG00000002749	Spag9	ns	ns	ns	ns-ns-ns
ENSRNOG00000002750	Rc3h1	ns	ns	ns	ns-ns-ns
ENSRNOG00000002751	Zdhhc15	ns	ns	ns	ns-ns-ns
ENSRNOG00000002753	Adam11	ns	ns	ns	ns-ns-ns
ENSRNOG00000002755	Pafah1b1	ns	ns	ns	ns-ns-ns
ENSRNOG00000002757	Tada2a	ns	ns	ns	ns-ns-ns
ENSRNOG00000002759	Lias	ns	ns	ns	ns-ns-ns
ENSRNOG00000002763	Ulk2	ns	ns	ns	ns-ns-ns
ENSRNOG00000002764	Mettl16	ns	ns	ns	ns-ns-ns
ENSRNOG00000002767	Dlg3	ns	ns	ns	ns-ns-ns
ENSRNOG00000002768	Tmem114	ns	ns	ns	ns-ns-ns
ENSRNOG00000002773	Rgs4	ns	ns	up	ns-ns-up
ENSRNOG00000002775	Npl	ns	ns	ns	ns-ns-ns
ENSRNOG00000002778	Aatf	ns	ns	ns	ns-ns-ns
ENSRNOG00000002781	Kdsr	ns	ns	ns	ns-ns-ns
ENSRNOG00000002782	Epgn	ns	ns	ns	ns-ns-ns
ENSRNOG00000002784	Pou3f4	ns	ns	ns	ns-ns-ns
ENSRNOG00000002790	Abcb7	ns	ns	ns	ns-ns-ns
ENSRNOG00000002791	Bcl2	ns	ns	ns	ns-ns-ns
ENSRNOG00000002793	Sstr2	ns	ns	ns	ns-ns-ns
ENSRNOG00000002795	Cog1	ns	ns	ns	ns-ns-ns
ENSRNOG00000002800	Gdpd2	down	ns	down	down-ns-down
ENSRNOG00000002807	2024-09-09	ns	ns	ns	ns-ns-ns
ENSRNOG00000002810	Gfpt2	ns	ns	ns	ns-ns-ns
ENSRNOG00000002811	Brinp3	ns	ns	ns	ns-ns-ns
ENSRNOG00000002813	Dars2	ns	ns	ns	ns-ns-ns
ENSRNOG00000002814	Higd1b	ns	ns	ns	ns-ns-ns
ENSRNOG00000002818	Eftud2	ns	ns	ns	ns-ns-ns
ENSRNOG00000002821	Phlpp1	ns	ns	ns	ns-ns-ns
ENSRNOG00000002823	Mapk9	ns	ns	ns	ns-ns-ns
ENSRNOG00000002826	Hsd17b7	ns	ns	up	ns-ns-up
ENSRNOG00000002827	Rbfox1	ns	ns	ns	ns-ns-ns
ENSRNOG00000002828	Tob1	ns	ns	ns	ns-ns-ns
ENSRNOG00000002831	Wfikkn2	ns	ns	ns	ns-ns-ns
ENSRNOG00000002832	Slc16a2	ns	ns	ns	ns-ns-ns
ENSRNOG00000002833	Gsk3b	ns	ns	ns	ns-ns-ns
ENSRNOG00000002835	Luc7l3	ns	ns	ns	ns-ns-ns
ENSRNOG00000002838	Pdzd11	ns	ns	ns	ns-ns-ns
ENSRNOG00000002839	Slc19a2	ns	ns	ns	ns-ns-ns
ENSRNOG00000002840	Atp5b	ns	ns	ns	ns-ns-ns
ENSRNOG00000002841	Cdc42bpa	ns	ns	ns	ns-ns-ns
ENSRNOG00000002844	Usp27x	ns	ns	ns	ns-ns-ns
ENSRNOG00000002848	Maoa	ns	ns	ns	ns-ns-ns
ENSRNOG00000002851	Fam104a	ns	ns	ns	ns-ns-ns
ENSRNOG00000002852	Myo19	down	ns	ns	down-ns-ns
ENSRNOG00000002855	Rfc1	ns	ns	ns	ns-ns-ns
ENSRNOG00000002860	Ccdc181	ns	ns	ns	ns-ns-ns
ENSRNOG00000002862	Clcn5	ns	ns	down	ns-ns-down
ENSRNOG00000002863	Cacna1e	ns	ns	ns	ns-ns-ns
ENSRNOG00000002864	Nacc1	ns	ns	ns	ns-ns-ns
ENSRNOG00000002866	Rassf6	ns	ns	ns	ns-ns-ns
ENSRNOG00000002871	Rbm25l1	ns	ns	ns	ns-ns-ns
ENSRNOG00000002874	Rbm25	ns	ns	ns	ns-ns-ns
ENSRNOG00000002875	Klhl20	ns	ns	ns	ns-ns-ns
ENSRNOG00000002876	Eef2kmt	ns	ns	ns	ns-ns-ns
ENSRNOG00000002879	Psen2	ns	ns	ns	ns-ns-ns
ENSRNOG00000002881	Ddr2	ns	ns	ns	ns-ns-ns
ENSRNOG00000002882	Zcchc2	ns	ns	ns	ns-ns-ns
ENSRNOG00000002883	Alg1	ns	ns	ns	ns-ns-ns
ENSRNOG00000002884	Blzf1	ns	ns	ns	ns-ns-ns
ENSRNOG00000002886	Myh10	ns	ns	ns	ns-ns-ns
ENSRNOG00000002894	Mnt	ns	ns	ns	ns-ns-ns
ENSRNOG00000002895	Nagpa	ns	ns	ns	ns-ns-ns
ENSRNOG00000002896	Prdx6	ns	ns	ns	ns-ns-ns
ENSRNOG00000002898	Nme7	ns	ns	ns	ns-ns-ns
ENSRNOG00000002899	Akap10	ns	ns	ns	ns-ns-ns
ENSRNOG00000002903	Specc1	ns	ns	ns	ns-ns-ns
ENSRNOG00000002904	Arr3	ns	ns	ns	ns-ns-ns
ENSRNOG00000002907	Plekha6	ns	ns	ns	ns-ns-ns
ENSRNOG00000002908	Slc35a4	ns	ns	ns	ns-ns-ns
ENSRNOG00000002911	Alb	ns	ns	ns	ns-ns-ns
ENSRNOG00000002912	Parn	ns	ns	ns	ns-ns-ns
ENSRNOG00000002914	Trmt1	ns	ns	ns	ns-ns-ns
ENSRNOG00000002915	Trim11	ns	ns	ns	ns-ns-ns
ENSRNOG00000002916	Car4	down	ns	down	down-ns-down
ENSRNOG00000002917	Sec14l5	ns	ns	ns	ns-ns-ns
ENSRNOG00000002919	Gfap	ns	ns	ns	ns-ns-ns
ENSRNOG00000002922	Adora2b	ns	ns	ns	ns-ns-ns
ENSRNOG00000002926	Uap1	ns	ns	up	ns-ns-up
ENSRNOG00000002928	Guk1	ns	ns	ns	ns-ns-ns
ENSRNOG00000002930	Ppl	ns	ns	ns	ns-ns-ns
ENSRNOG00000002932	Wdr19	ns	ns	ns	ns-ns-ns
ENSRNOG00000002934	Atp1b1	ns	ns	ns	ns-ns-ns
ENSRNOG00000002935	Ankrd40	ns	ns	ns	ns-ns-ns
ENSRNOG00000002937	Ren	ns	ns	ns	ns-ns-ns
ENSRNOG00000002940	Ankrd17	ns	ns	ns	ns-ns-ns
ENSRNOG00000002941	Uhmk1	ns	ns	ns	ns-ns-ns
ENSRNOG00000002943	Mrpl55	ns	ns	ns	ns-ns-ns
ENSRNOG00000002944	RGD1304587	ns	ns	ns	ns-ns-ns
ENSRNOG00000002946	Socs3	ns	ns	ns	ns-ns-ns
ENSRNOG00000002948	Abcc3	ns	ns	ns	ns-ns-ns
ENSRNOG00000002949	Pgs1	ns	ns	ns	ns-ns-ns
ENSRNOG00000002950	Lyl1	ns	ns	ns	ns-ns-ns
ENSRNOG00000002953	P2ry4	ns	ns	ns	ns-ns-ns
ENSRNOG00000002956	Stim2	ns	ns	ns	ns-ns-ns
ENSRNOG00000002959	Shroom4	ns	ns	ns	ns-ns-ns
ENSRNOG00000002963	C1ql1	ns	ns	ns	ns-ns-ns
ENSRNOG00000002968	Tnfsf4	ns	ns	ns	ns-ns-ns
ENSRNOG00000002969	Itpkb	ns	ns	ns	ns-ns-ns
ENSRNOG00000002970	Zswim7	ns	ns	ns	ns-ns-ns
ENSRNOG00000002976	Maats1	ns	ns	ns	ns-ns-ns
ENSRNOG00000002977	Ttc19	ns	ns	ns	ns-ns-ns
ENSRNOG00000002978	Faslg	ns	ns	ns	ns-ns-ns
ENSRNOG00000002979	Tbx19	ns	ns	ns	ns-ns-ns
ENSRNOG00000002980	Tsr1	ns	ns	ns	ns-ns-ns
ENSRNOG00000002983	Nfix	ns	ns	ns	ns-ns-ns
ENSRNOG00000002986	Efhc2	ns	ns	ns	ns-ns-ns
ENSRNOG00000002989	Nmt1	ns	ns	ns	ns-ns-ns
ENSRNOG00000002991	Srr	ns	ns	ns	ns-ns-ns
ENSRNOG00000002997	Slc9a3r2	ns	ns	ns	ns-ns-ns
ENSRNOG00000002999	Timmdc1	ns	ns	ns	ns-ns-ns
ENSRNOG00000003003	Tbc1d19	ns	ns	ns	ns-ns-ns
ENSRNOG00000003005	Rasgef1c	ns	ns	up	ns-ns-up
ENSRNOG00000003011	Gadd45gip1	ns	ns	ns	ns-ns-ns
ENSRNOG00000003013	Rpgr	ns	ns	ns	ns-ns-ns
ENSRNOG00000003014	Poglut1	ns	ns	ns	ns-ns-ns
ENSRNOG00000003018	Olfml2b	ns	ns	ns	ns-ns-ns
ENSRNOG00000003019	Ubn1	ns	ns	ns	ns-ns-ns
ENSRNOG00000003025	Nap1l2	ns	ns	ns	ns-ns-ns
ENSRNOG00000003026	Rad23a	ns	ns	ns	ns-ns-ns
ENSRNOG00000003028	Dnah17	ns	ns	ns	ns-ns-ns
ENSRNOG00000003029	Calr	ns	ns	ns	ns-ns-ns
ENSRNOG00000003031	Atp2b4	ns	ns	up	ns-ns-up
ENSRNOG00000003033	Plcd3	ns	ns	ns	ns-ns-ns
ENSRNOG00000003038	Sft2d2	ns	ns	ns	ns-ns-ns
ENSRNOG00000003041	Smg6	ns	ns	ns	ns-ns-ns
ENSRNOG00000003042	Mettl13	ns	ns	ns	ns-ns-ns
ENSRNOG00000003048	Tiprl	ns	ns	ns	ns-ns-ns
ENSRNOG00000003049	Hsd17b10	ns	ns	ns	ns-ns-ns
ENSRNOG00000003050	Tbc1d9b	ns	ns	ns	ns-ns-ns
ENSRNOG00000003052	Cox18	ns	ns	ns	ns-ns-ns
ENSRNOG00000003054	Cask	ns	up	ns	ns-up-ns
ENSRNOG00000003059	Optc	ns	ns	ns	ns-ns-ns
ENSRNOG00000003062	LOC679960	ns	ns	ns	ns-ns-ns
ENSRNOG00000003063	Phka1	ns	ns	ns	ns-ns-ns
ENSRNOG00000003065	Glyr1	ns	ns	ns	ns-ns-ns
ENSRNOG00000003066	Wnt9a	ns	ns	up	ns-ns-up
ENSRNOG00000003068	RGD1564036	ns	ns	ns	ns-ns-ns
ENSRNOG00000003069	Cd38	ns	ns	ns	ns-ns-ns
ENSRNOG00000003070	Pigl	ns	ns	ns	ns-ns-ns
ENSRNOG00000003071	Vamp4	ns	ns	ns	ns-ns-ns
ENSRNOG00000003073	Gpr161	ns	ns	ns	ns-ns-ns
ENSRNOG00000003075	Tmem39a	ns	ns	ns	ns-ns-ns
ENSRNOG00000003076	Rbms2	ns	ns	ns	ns-ns-ns
ENSRNOG00000003078	Dcaf6	ns	ns	ns	ns-ns-ns
ENSRNOG00000003081	Ribc1	ns	ns	ns	ns-ns-ns
ENSRNOG00000003084	Parp1	ns	ns	ns	ns-ns-ns
ENSRNOG00000003086	Cenpv	ns	ns	ns	ns-ns-ns
ENSRNOG00000003088	Arhgap31	ns	ns	ns	ns-ns-ns
ENSRNOG00000003098	Prom1	ns	ns	ns	ns-ns-ns
ENSRNOG00000003099	Ubqln2	ns	ns	ns	ns-ns-ns
ENSRNOG00000003100	Dusp12	ns	ns	ns	ns-ns-ns
ENSRNOG00000003104	Trpv2	ns	ns	ns	ns-ns-ns
ENSRNOG00000003105	Kif19	ns	ns	ns	ns-ns-ns
ENSRNOG00000003108	Acbd4	ns	ns	ns	ns-ns-ns
ENSRNOG00000003109	Btbd17	ns	ns	ns	ns-ns-ns
ENSRNOG00000003111	Ovca2	ns	ns	ns	ns-ns-ns
ENSRNOG00000003114	B4galt4	ns	ns	ns	ns-ns-ns
ENSRNOG00000003116	Dph1	ns	ns	ns	ns-ns-ns
ENSRNOG00000003117	Psmd12	ns	ns	ns	ns-ns-ns
ENSRNOG00000003120	Prelp	ns	ns	ns	ns-ns-ns
ENSRNOG00000003121	Rtn4rl1	ns	ns	ns	ns-ns-ns
ENSRNOG00000003122	Hdac8	ns	ns	ns	ns-ns-ns
ENSRNOG00000003123	Rpa1	ns	ns	ns	ns-ns-ns
ENSRNOG00000003125	Rogdi	ns	ns	ns	ns-ns-ns
ENSRNOG00000003127	Spryd4	ns	ns	ns	ns-ns-ns
ENSRNOG00000003129	Zfp496	ns	ns	ns	ns-ns-ns
ENSRNOG00000003131	Traf7	ns	ns	ns	ns-ns-ns
ENSRNOG00000003134	Slc4a4	ns	ns	ns	ns-ns-ns
ENSRNOG00000003139	Smc1a	ns	ns	ns	ns-ns-ns
ENSRNOG00000003144	Gprc5c	ns	ns	ns	ns-ns-ns
ENSRNOG00000003147	Sqstm1	ns	ns	ns	ns-ns-ns
ENSRNOG00000003148	Timp2	ns	ns	ns	ns-ns-ns
ENSRNOG00000003149	Farsa	ns	ns	ns	ns-ns-ns
ENSRNOG00000003150	Mpc2	ns	ns	ns	ns-ns-ns
ENSRNOG00000003151	Bfar	ns	ns	ns	ns-ns-ns
ENSRNOG00000003160	RragB	ns	ns	ns	ns-ns-ns
ENSRNOG00000003163	Sdhc	ns	ns	ns	ns-ns-ns
ENSRNOG00000003170	Nlrp3	ns	ns	ns	ns-ns-ns
ENSRNOG00000003171	Mpz	ns	ns	ns	ns-ns-ns
ENSRNOG00000003172	Serpinf1	up	ns	ns	up-ns-ns
ENSRNOG00000003174	Tapt1	ns	ns	ns	ns-ns-ns
ENSRNOG00000003177	Mat2b	ns	ns	ns	ns-ns-ns
ENSRNOG00000003178	Mageh1	ns	ns	ns	ns-ns-ns
ENSRNOG00000003185	Acbd3	ns	ns	ns	ns-ns-ns
ENSRNOG00000003186	Anks3	ns	ns	ns	ns-ns-ns
ENSRNOG00000003187	Armcx5	ns	ns	ns	ns-ns-ns
ENSRNOG00000003189	Cited1	ns	ns	ns	ns-ns-ns
ENSRNOG00000003191	Bhlhb9	ns	ns	ns	ns-ns-ns
ENSRNOG00000003195	Caskin1	ns	ns	ns	ns-ns-ns
ENSRNOG00000003198	RGD1305733	ns	ns	ns	ns-ns-ns
ENSRNOG00000003201	LOC100362640	ns	ns	ns	ns-ns-ns
ENSRNOG00000003203	Hexim1	ns	ns	ns	ns-ns-ns
ENSRNOG00000003205	Ldb2	ns	ns	ns	ns-ns-ns
ENSRNOG00000003206	Actr3	ns	ns	ns	ns-ns-ns
ENSRNOG00000003207	Fmnl1	ns	ns	ns	ns-ns-ns
ENSRNOG00000003209	Pcp4l1	ns	ns	ns	ns-ns-ns
ENSRNOG00000003211	Srp9	ns	ns	ns	ns-ns-ns
ENSRNOG00000003213	Helz	ns	ns	ns	ns-ns-ns
ENSRNOG00000003214	AABR07029742.1	ns	ns	ns	ns-ns-ns
ENSRNOG00000003215	Zfp287	ns	ns	ns	ns-ns-ns
ENSRNOG00000003217	Lgals3bp	ns	ns	ns	ns-ns-ns
ENSRNOG00000003218	Zfp286a	ns	ns	ns	ns-ns-ns
ENSRNOG00000003219	Trim16	ns	ns	ns	ns-ns-ns
ENSRNOG00000003220	H3f3b	ns	ns	ns	ns-ns-ns
ENSRNOG00000003223	Degs1	ns	ns	ns	ns-ns-ns
ENSRNOG00000003224	Nudt16l1	ns	ns	ns	ns-ns-ns
ENSRNOG00000003226	Mprip	ns	ns	ns	ns-ns-ns
ENSRNOG00000003228	Mid1ip1	ns	ns	ns	ns-ns-ns
ENSRNOG00000003229	Tspan7	ns	ns	ns	ns-ns-ns
ENSRNOG00000003232	Slc9a3r1	ns	ns	ns	ns-ns-ns
ENSRNOG00000003233	Serpinf2	ns	ns	ns	ns-ns-ns
ENSRNOG00000003234	Mgrn1	ns	ns	ns	ns-ns-ns
ENSRNOG00000003235	Mgat4b	ns	ns	ns	ns-ns-ns
ENSRNOG00000003237	Tp53bp2	ns	ns	ns	ns-ns-ns
ENSRNOG00000003239	Cant1	ns	ns	ns	ns-ns-ns
ENSRNOG00000003241	Gabrg2	ns	ns	ns	ns-ns-ns
ENSRNOG00000003242	Gulp1	ns	ns	ns	ns-ns-ns
ENSRNOG00000003243	Wdr81	ns	ns	ns	ns-ns-ns
ENSRNOG00000003244	Ltc4s	ns	ns	ns	ns-ns-ns
ENSRNOG00000003247	Sde2	ns	ns	ns	ns-ns-ns
ENSRNOG00000003248	Mpzl1	ns	ns	ns	ns-ns-ns
ENSRNOG00000003251	B3galt2	ns	up	up	ns-up-up
ENSRNOG00000003253	Qdpr	down	ns	ns	down-ns-ns
ENSRNOG00000003254	Il23a	ns	ns	ns	ns-ns-ns
ENSRNOG00000003256	Ccng1	ns	ns	up	ns-ns-up
ENSRNOG00000003258	Cdc73	ns	up	ns	ns-up-ns
ENSRNOG00000003259	C1qtnf1	ns	ns	ns	ns-ns-ns
ENSRNOG00000003261	Usp9x	ns	ns	ns	ns-ns-ns
ENSRNOG00000003262	Cacng4	ns	ns	ns	ns-ns-ns
ENSRNOG00000003264	Nat9	ns	ns	ns	ns-ns-ns
ENSRNOG00000003266	LOC100361655	ns	ns	ns	ns-ns-ns
ENSRNOG00000003267	Pycr2	ns	ns	ns	ns-ns-ns
ENSRNOG00000003268	Maml1	ns	ns	ns	ns-ns-ns
ENSRNOG00000003269	Atp6v0e1	ns	ns	ns	ns-ns-ns
ENSRNOG00000003273	Spata20	ns	ns	ns	ns-ns-ns
ENSRNOG00000003275	Spata32	ns	ns	ns	ns-ns-ns
ENSRNOG00000003276	Myo1d	ns	ns	ns	ns-ns-ns
ENSRNOG00000003278	Map3k14	ns	ns	ns	ns-ns-ns
ENSRNOG00000003279	Syce2	ns	ns	ns	ns-ns-ns
ENSRNOG00000003280	Grin2c	ns	ns	ns	ns-ns-ns
ENSRNOG00000003281	Mcm9	ns	ns	ns	ns-ns-ns
ENSRNOG00000003283	Rcsd1	ns	ns	ns	ns-ns-ns
ENSRNOG00000003284	Epn3	ns	ns	down	ns-ns-down
ENSRNOG00000003285	Mpv17l	ns	ns	ns	ns-ns-ns
ENSRNOG00000003287	Fbxw10	ns	ns	ns	ns-ns-ns
ENSRNOG00000003288	Cacng5	ns	ns	ns	ns-ns-ns
ENSRNOG00000003289	Lap3	ns	ns	ns	ns-ns-ns
ENSRNOG00000003291	Creg1	ns	ns	ns	ns-ns-ns
ENSRNOG00000003296	Dck	ns	ns	ns	ns-ns-ns
ENSRNOG00000003300	Btg2	ns	ns	ns	ns-ns-ns
ENSRNOG00000003302	Flcn	ns	ns	ns	ns-ns-ns
ENSRNOG00000003307	Gcdh	ns	ns	ns	ns-ns-ns
ENSRNOG00000003310	Tmem63a	ns	ns	ns	ns-ns-ns
ENSRNOG00000003313	Glra2	ns	ns	ns	ns-ns-ns
ENSRNOG00000003326	LOC100910121	ns	ns	ns	ns-ns-ns
ENSRNOG00000003328	Cdip1	ns	ns	ns	ns-ns-ns
ENSRNOG00000003329	Ppm1d	ns	ns	ns	ns-ns-ns
ENSRNOG00000003330	Acsf2	ns	ns	ns	ns-ns-ns
ENSRNOG00000003332	Nt5m	ns	ns	ns	ns-ns-ns
ENSRNOG00000003334	Klhl21	ns	ns	ns	ns-ns-ns
ENSRNOG00000003336	Mybph	ns	ns	ns	ns-ns-ns
ENSRNOG00000003338	Pmp22	ns	ns	ns	ns-ns-ns
ENSRNOG00000003343	Canx	ns	ns	ns	ns-ns-ns
ENSRNOG00000003346	Fancb	ns	ns	ns	ns-ns-ns
ENSRNOG00000003348	Rasd1	ns	ns	ns	ns-ns-ns
ENSRNOG00000003349	Col23a1	ns	ns	ns	ns-ns-ns
ENSRNOG00000003350	Mospd2	ns	ns	ns	ns-ns-ns
ENSRNOG00000003359	Ogt	ns	ns	ns	ns-ns-ns
ENSRNOG00000003365	Cadm3	ns	ns	ns	ns-ns-ns
ENSRNOG00000003374	Ccdc85a	ns	ns	ns	ns-ns-ns
ENSRNOG00000003385	Glrx2	ns	ns	ns	ns-ns-ns
ENSRNOG00000003386	Rbfox3	ns	ns	ns	ns-ns-ns
ENSRNOG00000003388	Cenpf	ns	ns	ns	ns-ns-ns
ENSRNOG00000003392	Grsf1	ns	ns	ns	ns-ns-ns
ENSRNOG00000003395	Cby3	ns	ns	ns	ns-ns-ns
ENSRNOG00000003397	Adprm	ns	ns	ns	ns-ns-ns
ENSRNOG00000003398	Tomm40l	ns	ns	ns	ns-ns-ns
ENSRNOG00000003399	Hnrnph1	ns	ns	ns	ns-ns-ns
ENSRNOG00000003400	Fmo4	ns	ns	ns	ns-ns-ns
ENSRNOG00000003402	Stx6	ns	ns	ns	ns-ns-ns
ENSRNOG00000003403	Slc35f5	ns	ns	ns	ns-ns-ns
ENSRNOG00000003407	Ptpn14	ns	ns	ns	ns-ns-ns
ENSRNOG00000003424	Elac2	ns	ns	ns	ns-ns-ns
ENSRNOG00000003428	Rufy3	ns	ns	ns	ns-ns-ns
ENSRNOG00000003434	Trove2	ns	ns	ns	ns-ns-ns
ENSRNOG00000003435	Mcf2	ns	ns	down	ns-ns-down
ENSRNOG00000003439	Il15	ns	ns	ns	ns-ns-ns
ENSRNOG00000003442	Adora1	ns	ns	ns	ns-ns-ns
ENSRNOG00000003443	Klf1	ns	ns	ns	ns-ns-ns
ENSRNOG00000003453	Lypd1	ns	ns	ns	ns-ns-ns
ENSRNOG00000003455	Zfp13	ns	ns	ns	ns-ns-ns
ENSRNOG00000003461	Zfp330	ns	ns	ns	ns-ns-ns
ENSRNOG00000003463	Srebf1	down	ns	ns	down-ns-ns
ENSRNOG00000003464	Hid1	ns	ns	ns	ns-ns-ns
ENSRNOG00000003469	MAST1	ns	ns	ns	ns-ns-ns
ENSRNOG00000003470	Fundc1	ns	ns	ns	ns-ns-ns
ENSRNOG00000003472	Atp11c	ns	ns	ns	ns-ns-ns
ENSRNOG00000003479	Rnf150	ns	ns	ns	ns-ns-ns
ENSRNOG00000003480	Aim2	ns	ns	ns	ns-ns-ns
ENSRNOG00000003491	Prkca	ns	ns	ns	ns-ns-ns
ENSRNOG00000003494	Ppfia4	ns	ns	down	ns-ns-down
ENSRNOG00000003495	Prpf8	ns	ns	ns	ns-ns-ns
ENSRNOG00000003496	Tbc1d9	ns	ns	ns	ns-ns-ns
ENSRNOG00000003497	Thoc6	ns	ns	ns	ns-ns-ns
ENSRNOG00000003504	Rnaseh2a	ns	ns	ns	ns-ns-ns
ENSRNOG00000003506	Gosr2	ns	ns	ns	ns-ns-ns
ENSRNOG00000003508	Ergic1	ns	ns	ns	ns-ns-ns
ENSRNOG00000003510	Fmo2	ns	ns	ns	ns-ns-ns
ENSRNOG00000003512	Gabra1	ns	ns	ns	ns-ns-ns
ENSRNOG00000003515	Ephx1	ns	ns	ns	ns-ns-ns
ENSRNOG00000003517	Tbx2	ns	ns	ns	ns-ns-ns
ENSRNOG00000003520	Prdx2	ns	ns	ns	ns-ns-ns
ENSRNOG00000003522	Mr1	ns	down	ns	ns-down-ns
ENSRNOG00000003524	Lrrc59	ns	ns	ns	ns-ns-ns
ENSRNOG00000003526	Sytl4	ns	ns	ns	ns-ns-ns
ENSRNOG00000003533	Clcn4	ns	ns	ns	ns-ns-ns
ENSRNOG00000003536	Rufy1	ns	ns	ns	ns-ns-ns
ENSRNOG00000003537	Spta1	ns	ns	ns	ns-ns-ns
ENSRNOG00000003538	Adamts4	down	ns	down	down-ns-down
ENSRNOG00000003541	Pggt1b	ns	ns	ns	ns-ns-ns
ENSRNOG00000003542	Hcfc1r1	ns	ns	ns	ns-ns-ns
ENSRNOG00000003543	Gpr143	ns	ns	ns	ns-ns-ns
ENSRNOG00000003545	Uchl5	ns	ns	ns	ns-ns-ns
ENSRNOG00000003546	Tnfrsf12a	ns	ns	ns	ns-ns-ns
ENSRNOG00000003549	Cnpy2	ns	ns	ns	ns-ns-ns
ENSRNOG00000003550	Acbd6	ns	ns	ns	ns-ns-ns
ENSRNOG00000003551	B4galt3	ns	ns	ns	ns-ns-ns
ENSRNOG00000003553	Efemp1	ns	ns	up	ns-ns-up
ENSRNOG00000003554	Piga	ns	ns	ns	ns-ns-ns
ENSRNOG00000003559	Ccdc112	ns	ns	ns	ns-ns-ns
ENSRNOG00000003562	Susd4	ns	ns	ns	ns-ns-ns
ENSRNOG00000003563	Blmh	ns	ns	ns	ns-ns-ns
ENSRNOG00000003567	Ppox	ns	ns	ns	ns-ns-ns
ENSRNOG00000003576	Ints2	ns	ns	ns	ns-ns-ns
ENSRNOG00000003578	Fem1c	ns	ns	ns	ns-ns-ns
ENSRNOG00000003581	Pou2f1	ns	ns	ns	ns-ns-ns
ENSRNOG00000003583	Smyd2	ns	ns	ns	ns-ns-ns
ENSRNOG00000003585	Sytl5	ns	ns	ns	ns-ns-ns
ENSRNOG00000003587	Figf	ns	ns	ns	ns-ns-ns
ENSRNOG00000003590	Tom1l2	ns	ns	ns	ns-ns-ns
ENSRNOG00000003592	Med28	ns	ns	ns	ns-ns-ns
ENSRNOG00000003594	Tmem183a	ns	ns	ns	ns-ns-ns
ENSRNOG00000003596	Itgb1bp2	ns	ns	ns	ns-ns-ns
ENSRNOG00000003597	Tuba4a	ns	ns	ns	ns-ns-ns
ENSRNOG00000003599	Utp3	ns	ns	ns	ns-ns-ns
ENSRNOG00000003600	Pnpt1	ns	ns	ns	ns-ns-ns
ENSRNOG00000003603	Arhgap44	ns	ns	ns	ns-ns-ns
ENSRNOG00000003611	Dynlt3	ns	ns	ns	ns-ns-ns
ENSRNOG00000003613	Mid1	ns	ns	up	ns-ns-up
ENSRNOG00000003614	Mgat5	ns	ns	ns	ns-ns-ns
ENSRNOG00000003616	Grem2	ns	ns	ns	ns-ns-ns
ENSRNOG00000003622	Cybb	ns	ns	ns	ns-ns-ns
ENSRNOG00000003625	Ubxn4	ns	ns	ns	ns-ns-ns
ENSRNOG00000003626	Atp5h	ns	ns	ns	ns-ns-ns
ENSRNOG00000003629	Nvl	ns	ns	ns	ns-ns-ns
ENSRNOG00000003634	Zfp354a	ns	ns	ns	ns-ns-ns
ENSRNOG00000003635	Disp1	ns	ns	ns	ns-ns-ns
ENSRNOG00000003643	Tab3	ns	ns	ns	ns-ns-ns
ENSRNOG00000003645	Hnrnpab	down	ns	ns	down-ns-ns
ENSRNOG00000003649	Qsox1	ns	ns	ns	ns-ns-ns
ENSRNOG00000003650	Nt5c	ns	ns	down	ns-ns-down
ENSRNOG00000003653	Fh	ns	ns	ns	ns-ns-ns
ENSRNOG00000003654	Cldn9	ns	ns	ns	ns-ns-ns
ENSRNOG00000003657	Pkmyt1	ns	ns	ns	ns-ns-ns
ENSRNOG00000003661	Hn1	ns	ns	ns	ns-ns-ns
ENSRNOG00000003666	Igj	ns	ns	ns	ns-ns-ns
ENSRNOG00000003670	AABR07030781.1	ns	ns	ns	ns-ns-ns
ENSRNOG00000003673	Nup85	ns	ns	ns	ns-ns-ns
ENSRNOG00000003674	Pir	ns	ns	ns	ns-ns-ns
ENSRNOG00000003675	Ptchd1	ns	ns	ns	ns-ns-ns
ENSRNOG00000003679	Med13	ns	ns	ns	ns-ns-ns
ENSRNOG00000003680	Gabrb2	ns	ns	ns	ns-ns-ns
ENSRNOG00000003682	Hook2	ns	ns	ns	ns-ns-ns
ENSRNOG00000003686	Tbl1x	ns	ns	ns	ns-ns-ns
ENSRNOG00000003687	Rgs2	ns	ns	ns	ns-ns-ns
ENSRNOG00000003689	Nono	ns	ns	ns	ns-ns-ns
ENSRNOG00000003691	Tmed7	ns	ns	ns	ns-ns-ns
ENSRNOG00000003694	Prox1	ns	ns	down	ns-ns-down
ENSRNOG00000003699	Endov	ns	ns	ns	ns-ns-ns
ENSRNOG00000003703	Mcm6	ns	ns	ns	ns-ns-ns
ENSRNOG00000003704	Fam184b	ns	ns	ns	ns-ns-ns
ENSRNOG00000003706	Ufc1	ns	ns	ns	ns-ns-ns
ENSRNOG00000003707	Zmym3	ns	ns	ns	ns-ns-ns
ENSRNOG00000003712	Smek2	ns	ns	ns	ns-ns-ns
ENSRNOG00000003714	Clk4	ns	ns	ns	ns-ns-ns
ENSRNOG00000003717	Cnih4	ns	ns	ns	ns-ns-ns
ENSRNOG00000003719	Atpaf2	ns	ns	ns	ns-ns-ns
ENSRNOG00000003720	Prrx1	ns	ns	ns	ns-ns-ns
ENSRNOG00000003721	Paqr4	ns	ns	ns	ns-ns-ns
ENSRNOG00000003723	Wdr26	ns	ns	ns	ns-ns-ns
ENSRNOG00000003724	Mrpl27	ns	ns	ns	ns-ns-ns
ENSRNOG00000003726	Scml2	ns	ns	ns	ns-ns-ns
ENSRNOG00000003728	Xylt2	ns	ns	ns	ns-ns-ns
ENSRNOG00000003732	Flrt2	ns	ns	ns	ns-ns-ns
ENSRNOG00000003734	Cxxc5	ns	ns	ns	ns-ns-ns
ENSRNOG00000003736	Col5a2	ns	up	ns	ns-up-ns
ENSRNOG00000003738	Ush2a	ns	ns	ns	ns-ns-ns
ENSRNOG00000003741	Nptx1	ns	ns	up	ns-ns-up
ENSRNOG00000003742	Cdkl5	ns	up	up	ns-up-up
ENSRNOG00000003743	Dars	ns	ns	ns	ns-ns-ns
ENSRNOG00000003745	Atf3	ns	ns	ns	ns-ns-ns
ENSRNOG00000003746	Gjb1	down	ns	down	down-ns-down
ENSRNOG00000003747	Asna1	ns	ns	ns	ns-ns-ns
ENSRNOG00000003749	Xk	ns	ns	ns	ns-ns-ns
ENSRNOG00000003755	Clgn	ns	ns	up	ns-ns-up
ENSRNOG00000003756	Lancl3	ns	ns	ns	ns-ns-ns
ENSRNOG00000003759	Galc	ns	ns	ns	ns-ns-ns
ENSRNOG00000003762	Smarca1	ns	ns	ns	ns-ns-ns
ENSRNOG00000003763	Prdx4	ns	ns	ns	ns-ns-ns
ENSRNOG00000003767	Rps6kc1	ns	ns	ns	ns-ns-ns
ENSRNOG00000003769	Tmem163	ns	ns	ns	ns-ns-ns
ENSRNOG00000003772	Csrp2	ns	ns	ns	ns-ns-ns
ENSRNOG00000003773	Hmox2	ns	ns	ns	ns-ns-ns
ENSRNOG00000003777	Chrne	ns	ns	ns	ns-ns-ns
ENSRNOG00000003778	Opn3	ns	ns	up	ns-ns-up
ENSRNOG00000003779	Dedd	ns	ns	ns	ns-ns-ns
ENSRNOG00000003781	Atp10b	ns	ns	ns	ns-ns-ns
ENSRNOG00000003782	Acot9	ns	ns	ns	ns-ns-ns
ENSRNOG00000003784	Rilp	ns	ns	ns	ns-ns-ns
ENSRNOG00000003785	Usp43	ns	ns	ns	ns-ns-ns
ENSRNOG00000003786	Tspan6	ns	ns	ns	ns-ns-ns
ENSRNOG00000003787	Lcorl	ns	ns	down	ns-ns-down
ENSRNOG00000003789	AABR07037054.1	ns	ns	ns	ns-ns-ns
ENSRNOG00000003790	Mael	ns	ns	ns	ns-ns-ns
ENSRNOG00000003792	Med14	ns	ns	ns	ns-ns-ns
ENSRNOG00000003794	Nmral1	ns	ns	ns	ns-ns-ns
ENSRNOG00000003795	Angel2	ns	ns	ns	ns-ns-ns
ENSRNOG00000003797	Mrps7	ns	ns	ns	ns-ns-ns
ENSRNOG00000003800	Rgs9	ns	ns	ns	ns-ns-ns
ENSRNOG00000003802	Pttg1	ns	ns	ns	ns-ns-ns
ENSRNOG00000003803	Zdhhc17	ns	ns	ns	ns-ns-ns
ENSRNOG00000003805	Rnft1	ns	ns	ns	ns-ns-ns
ENSRNOG00000003807	Wnt9b	ns	ns	ns	ns-ns-ns
ENSRNOG00000003809	Sat1	ns	ns	ns	ns-ns-ns
ENSRNOG00000003812	Nlgn3	ns	ns	ns	ns-ns-ns
ENSRNOG00000003813	Kcnk10	ns	ns	ns	ns-ns-ns
ENSRNOG00000003815	Slc25a11	ns	ns	ns	ns-ns-ns
ENSRNOG00000003816	Tada1	ns	ns	ns	ns-ns-ns
ENSRNOG00000003821	Rptor	ns	ns	ns	ns-ns-ns
ENSRNOG00000003822	Slu7	ns	ns	ns	ns-ns-ns
ENSRNOG00000003825	Wdr75	ns	ns	ns	ns-ns-ns
ENSRNOG00000003827	Wipi1	ns	ns	ns	ns-ns-ns
ENSRNOG00000003829	Ap3s1	ns	ns	ns	ns-ns-ns
ENSRNOG00000003831	Tdp1	ns	ns	ns	ns-ns-ns
ENSRNOG00000003832	Vash2	ns	ns	down	ns-ns-down
ENSRNOG00000003833	Nenf	ns	ns	ns	ns-ns-ns
ENSRNOG00000003834	Map2k4	ns	ns	ns	ns-ns-ns
ENSRNOG00000003835	Slc43a2	ns	ns	ns	ns-ns-ns
ENSRNOG00000003837	Mif4gd	ns	ns	ns	ns-ns-ns
ENSRNOG00000003840	Slit2	ns	ns	ns	ns-ns-ns
ENSRNOG00000003841	Kcnh1	up	up	up	up-up-up
ENSRNOG00000003844	Dhx15	ns	ns	ns	ns-ns-ns
ENSRNOG00000003845	Wnt3	ns	ns	ns	ns-ns-ns
ENSRNOG00000003846	Pitpna	ns	ns	ns	ns-ns-ns
ENSRNOG00000003847	Gid4	ns	ns	ns	ns-ns-ns
ENSRNOG00000003848	Med12	ns	ns	ns	ns-ns-ns
ENSRNOG00000003849	Stx8	ns	ns	ns	ns-ns-ns
ENSRNOG00000003853	Scoc	ns	ns	ns	ns-ns-ns
ENSRNOG00000003855	Dnaja3	ns	ns	ns	ns-ns-ns
ENSRNOG00000003858	Atp6ap2	ns	ns	ns	ns-ns-ns
ENSRNOG00000003861	Gorab	ns	ns	ns	ns-ns-ns
ENSRNOG00000003863	LOC100910447	ns	ns	ns	ns-ns-ns
ENSRNOG00000003864	Gipc1	ns	ns	ns	ns-ns-ns
ENSRNOG00000003866	Cxcr4	ns	ns	ns	ns-ns-ns
ENSRNOG00000003869	Sod3	ns	ns	ns	ns-ns-ns
ENSRNOG00000003870	C1qtnf2	ns	ns	ns	ns-ns-ns
ENSRNOG00000003872	LOC100911874	ns	ns	ns	ns-ns-ns
ENSRNOG00000003873	Cpd	ns	ns	ns	ns-ns-ns
ENSRNOG00000003875	Ocrl	ns	ns	ns	ns-ns-ns
ENSRNOG00000003878	Thsd7b	ns	ns	ns	ns-ns-ns
ENSRNOG00000003879	Rnf167	ns	ns	ns	ns-ns-ns
ENSRNOG00000003880	Tph2	ns	ns	ns	ns-ns-ns
ENSRNOG00000003881	Nit1	ns	ns	ns	ns-ns-ns
ENSRNOG00000003882	Cep350	ns	ns	ns	ns-ns-ns
ENSRNOG00000003883	LOC317456	ns	ns	ns	ns-ns-ns
ENSRNOG00000003887	Lgi2	ns	ns	ns	ns-ns-ns
ENSRNOG00000003889	Tbc1d15	ns	ns	ns	ns-ns-ns
ENSRNOG00000003890	Nap1l1	ns	ns	ns	ns-ns-ns
ENSRNOG00000003891	Porf1	ns	ns	ns	ns-ns-ns
ENSRNOG00000003893	Ccnjl	down	ns	ns	down-ns-ns
ENSRNOG00000003895	Rgs1	ns	ns	ns	ns-ns-ns
ENSRNOG00000003901	Ccdc104	ns	ns	ns	ns-ns-ns
ENSRNOG00000003905	Nsf	ns	ns	ns	ns-ns-ns
ENSRNOG00000003908	Rn60_6_1241.2	ns	ns	ns	ns-ns-ns
ENSRNOG00000003915	Tmem206	ns	ns	ns	ns-ns-ns
ENSRNOG00000003917	Uck2	ns	ns	ns	ns-ns-ns
ENSRNOG00000003918	LOC100910173	ns	ns	ns	ns-ns-ns
ENSRNOG00000003919	Rps6kb1	ns	ns	ns	ns-ns-ns
ENSRNOG00000003923	Rab21	ns	ns	ns	ns-ns-ns
ENSRNOG00000003924	Pi4k2b	ns	ns	down	ns-ns-down
ENSRNOG00000003927	Cd55	ns	ns	ns	ns-ns-ns
ENSRNOG00000003928	Tmco1	ns	ns	ns	ns-ns-ns
ENSRNOG00000003929	Pcdh19	ns	ns	ns	ns-ns-ns
ENSRNOG00000003931	Arsg	ns	ns	ns	ns-ns-ns
ENSRNOG00000003936	Pwwp2a	ns	ns	ns	ns-ns-ns
ENSRNOG00000003942	Asnsd1	ns	ns	ns	ns-ns-ns
ENSRNOG00000003946	Tor1aip1	ns	ns	ns	ns-ns-ns
ENSRNOG00000003947	Ntn1	ns	ns	ns	ns-ns-ns
ENSRNOG00000003948	Llgl1	ns	ns	ns	ns-ns-ns
ENSRNOG00000003949	Phka2	ns	ns	ns	ns-ns-ns
ENSRNOG00000003950	Lvrn	ns	ns	ns	ns-ns-ns
ENSRNOG00000003951	Psmc1	ns	ns	ns	ns-ns-ns
ENSRNOG00000003952	Map3k19	ns	down	ns	ns-down-ns
ENSRNOG00000003953	Rab3gap1	ns	ns	ns	ns-ns-ns
ENSRNOG00000003954	Il2rg	ns	ns	ns	ns-ns-ns
ENSRNOG00000003955	Spata7	ns	ns	ns	ns-ns-ns
ENSRNOG00000003956	Arhgap6	ns	ns	ns	ns-ns-ns
ENSRNOG00000003958	Commd10	ns	ns	ns	ns-ns-ns
ENSRNOG00000003959	Rgs18	ns	ns	ns	ns-ns-ns
ENSRNOG00000003964	Nsmce2	ns	ns	ns	ns-ns-ns
ENSRNOG00000003967	Vmp1	ns	ns	ns	ns-ns-ns
ENSRNOG00000003969	Fam20a	ns	ns	ns	ns-ns-ns
ENSRNOG00000003970	Tnpo2	ns	ns	ns	ns-ns-ns
ENSRNOG00000003971	Gosr1	ns	ns	ns	ns-ns-ns
ENSRNOG00000003972	Tshr	ns	ns	ns	ns-ns-ns
ENSRNOG00000003973	Cyb5r1	ns	ns	ns	ns-ns-ns
ENSRNOG00000003975	Pfn1	ns	ns	ns	ns-ns-ns
ENSRNOG00000003977	Dusp1	ns	ns	up	ns-ns-up
ENSRNOG00000003979	Zranb3	ns	ns	ns	ns-ns-ns
ENSRNOG00000003980	Ttc1	ns	ns	ns	ns-ns-ns
ENSRNOG00000003981	Zfp18	ns	ns	ns	ns-ns-ns
ENSRNOG00000003983	Pfdn2	ns	ns	ns	ns-ns-ns
ENSRNOG00000003984	Apln	ns	ns	ns	ns-ns-ns
ENSRNOG00000003985	Tmem19	ns	ns	ns	ns-ns-ns
ENSRNOG00000003988	Dnajc27	ns	ns	ns	ns-ns-ns
ENSRNOG00000003990	Grb2	ns	ns	ns	ns-ns-ns
ENSRNOG00000003992	Pik3r6	ns	ns	ns	ns-ns-ns
ENSRNOG00000003993	Thap2	ns	ns	ns	ns-ns-ns
ENSRNOG00000003997	Pld5	ns	ns	down	ns-ns-down
ENSRNOG00000003998	Sgca	ns	ns	ns	ns-ns-ns
ENSRNOG00000003999	Adcy3	ns	ns	ns	ns-ns-ns
ENSRNOG00000004000	Tefm	ns	ns	ns	ns-ns-ns
ENSRNOG00000004001	Osgepl1	ns	ns	ns	ns-ns-ns
ENSRNOG00000004003	Dusp10	ns	ns	ns	ns-ns-ns
ENSRNOG00000004004	Nrde2	ns	ns	ns	ns-ns-ns
ENSRNOG00000004006	Dnajb9	ns	ns	ns	ns-ns-ns
ENSRNOG00000004011	Nedd1	ns	ns	ns	ns-ns-ns
ENSRNOG00000004013	Grip1	ns	ns	ns	ns-ns-ns
ENSRNOG00000004014	Chmp6	ns	ns	ns	ns-ns-ns
ENSRNOG00000004016	Msl3	ns	ns	ns	ns-ns-ns
ENSRNOG00000004018	Tdrd5	ns	ns	ns	ns-ns-ns
ENSRNOG00000004019	Phlda1	ns	ns	ns	ns-ns-ns
ENSRNOG00000004022	Klhdc9	ns	ns	ns	ns-ns-ns
ENSRNOG00000004026	Atp2b1	ns	ns	ns	ns-ns-ns
ENSRNOG00000004027	Aldh9a1	ns	ns	ns	ns-ns-ns
ENSRNOG00000004029	Pvrl4	ns	up	ns	ns-up-ns
ENSRNOG00000004032	2310067B10Rik	ns	ns	ns	ns-ns-ns
ENSRNOG00000004033	Sema6a	ns	ns	ns	ns-ns-ns
ENSRNOG00000004035	Krr1	ns	ns	ns	ns-ns-ns
ENSRNOG00000004036	Snx12	ns	ns	ns	ns-ns-ns
ENSRNOG00000004040	Abca8	ns	ns	ns	ns-ns-ns
ENSRNOG00000004048	Lrrk2	ns	up	ns	ns-up-ns
ENSRNOG00000004049	Baiap2	ns	ns	ns	ns-ns-ns
ENSRNOG00000004050	Snrk	ns	ns	ns	ns-ns-ns
ENSRNOG00000004057	Ccdc88a	ns	ns	ns	ns-ns-ns
ENSRNOG00000004059	Ptrhd1	ns	ns	ns	ns-ns-ns
ENSRNOG00000004060	Calm1	ns	ns	ns	ns-ns-ns
ENSRNOG00000004061	Pnn	ns	ns	ns	ns-ns-ns
ENSRNOG00000004063	Sh3pxd2b	ns	ns	ns	ns-ns-ns
ENSRNOG00000004067	Nrcam	ns	ns	up	ns-ns-up
ENSRNOG00000004068	Ncoa1	ns	ns	ns	ns-ns-ns
ENSRNOG00000004072	Myo1c	ns	ns	ns	ns-ns-ns
ENSRNOG00000004075	Ccdc42	ns	up	ns	ns-up-ns
ENSRNOG00000004076	Pms1	ns	ns	ns	ns-ns-ns
ENSRNOG00000004077	Kcnc2	ns	ns	ns	ns-ns-ns
ENSRNOG00000004078	Eno3	ns	ns	ns	ns-ns-ns
ENSRNOG00000004083	Zc3h14	ns	ns	ns	ns-ns-ns
ENSRNOG00000004084	Fam84a	ns	ns	ns	ns-ns-ns
ENSRNOG00000004085	Tcaim	ns	ns	ns	ns-ns-ns
ENSRNOG00000004089	Enpp2	down	ns	ns	down-ns-ns
ENSRNOG00000004090	AABR07016056.1	ns	ns	ns	ns-ns-ns
ENSRNOG00000004091	Cwc25	ns	ns	ns	ns-ns-ns
ENSRNOG00000004093	Rhot1	ns	ns	ns	ns-ns-ns
ENSRNOG00000004094	Ptger1	ns	ns	ns	ns-ns-ns
ENSRNOG00000004099	R3hdm1	ns	ns	ns	ns-ns-ns
ENSRNOG00000004100	Trib1	down	up	ns	down-up-ns
ENSRNOG00000004101	2024-03-01	ns	ns	ns	ns-ns-ns
ENSRNOG00000004103	Trappc6b	ns	ns	ns	ns-ns-ns
ENSRNOG00000004104	Zfp167	ns	ns	ns	ns-ns-ns
ENSRNOG00000004107	Rpl23	ns	ns	ns	ns-ns-ns
ENSRNOG00000004109	Zfpm2	ns	ns	ns	ns-ns-ns
ENSRNOG00000004110	Trib2	ns	ns	down	ns-ns-down
ENSRNOG00000004111	Soat1	ns	ns	ns	ns-ns-ns
ENSRNOG00000004112	RGD1308775	ns	ns	ns	ns-ns-ns
ENSRNOG00000004117	Kcnv1	ns	up	up	ns-up-up
ENSRNOG00000004118	Frmpd4	ns	ns	ns	ns-ns-ns
ENSRNOG00000004120	RGD1565844	down	down	down	down-down-down
ENSRNOG00000004124	Grpr	ns	ns	ns	ns-ns-ns
ENSRNOG00000004125	C4bpb	ns	ns	ns	ns-ns-ns
ENSRNOG00000004127	AABR07021840.1	ns	ns	ns	ns-ns-ns
ENSRNOG00000004130	Anapc4	ns	ns	ns	ns-ns-ns
ENSRNOG00000004131	Pkn1	ns	ns	ns	ns-ns-ns
ENSRNOG00000004132	Lasp1	ns	ns	ns	ns-ns-ns
ENSRNOG00000004133	Slc7a3	ns	ns	ns	ns-ns-ns
ENSRNOG00000004135	RGD1311745	ns	ns	ns	ns-ns-ns
ENSRNOG00000004137	Ubtd2	ns	ns	ns	ns-ns-ns
ENSRNOG00000004139	Ndel1	ns	ns	ns	ns-ns-ns
ENSRNOG00000004140	Pacrgl	ns	ns	ns	ns-ns-ns
ENSRNOG00000004141	Vasn	ns	ns	ns	ns-ns-ns
ENSRNOG00000004143	Adipor1	ns	ns	ns	ns-ns-ns
ENSRNOG00000004145	Prorsd1	ns	ns	ns	ns-ns-ns
ENSRNOG00000004146	Coro7	ns	ns	ns	ns-ns-ns
ENSRNOG00000004147	Abca8a	ns	ns	ns	ns-ns-ns
ENSRNOG00000004148	Cdk17	ns	ns	ns	ns-ns-ns
ENSRNOG00000004149	Mgat4c	ns	ns	ns	ns-ns-ns
ENSRNOG00000004150	Slc9a7	ns	ns	ns	ns-ns-ns
ENSRNOG00000004152	Lrp12	ns	ns	ns	ns-ns-ns
ENSRNOG00000004155	Samd14	ns	down	ns	ns-down-ns
ENSRNOG00000004158	Hdac9	ns	ns	ns	ns-ns-ns
ENSRNOG00000004159	Flii	ns	ns	ns	ns-ns-ns
ENSRNOG00000004160	Prps2	ns	ns	ns	ns-ns-ns
ENSRNOG00000004161	Mtif2	ns	ns	ns	ns-ns-ns
ENSRNOG00000004162	Pfkfb2	ns	ns	ns	ns-ns-ns
ENSRNOG00000004165	Prkd1	ns	ns	ns	ns-ns-ns
ENSRNOG00000004168	Slc35e4	ns	ns	ns	ns-ns-ns
ENSRNOG00000004169	Fzr1	ns	ns	ns	ns-ns-ns
ENSRNOG00000004171	Dnah9	ns	ns	down	ns-ns-down
ENSRNOG00000004172	Pdk2	ns	ns	ns	ns-ns-ns
ENSRNOG00000004177	Myo1a	ns	ns	ns	ns-ns-ns
ENSRNOG00000004179	Nts	down	ns	down	down-ns-down
ENSRNOG00000004180	Fam19a2	up	ns	ns	up-ns-ns
ENSRNOG00000004181	Sdccag8	ns	ns	ns	ns-ns-ns
ENSRNOG00000004183	Ccdc59	ns	ns	ns	ns-ns-ns
ENSRNOG00000004185	Mon2	ns	ns	ns	ns-ns-ns
ENSRNOG00000004186	Snx13	ns	ns	ns	ns-ns-ns
ENSRNOG00000004189	Helb	ns	ns	ns	ns-ns-ns
ENSRNOG00000004192	Arhgap30	ns	ns	ns	ns-ns-ns
ENSRNOG00000004193	Klhl12	ns	ns	ns	ns-ns-ns
ENSRNOG00000004195	Dtl	ns	ns	up	ns-ns-up
ENSRNOG00000004196	Rps29	ns	ns	ns	ns-ns-ns
ENSRNOG00000004198	Stxbp6	ns	ns	ns	ns-ns-ns
ENSRNOG00000004200	Sybu	ns	ns	ns	ns-ns-ns
ENSRNOG00000004201	Rims2	ns	ns	ns	ns-ns-ns
ENSRNOG00000004205	Pkdcc	ns	ns	ns	ns-ns-ns
ENSRNOG00000004206	Glrx5	ns	ns	ns	ns-ns-ns
ENSRNOG00000004207	Eml5	ns	ns	ns	ns-ns-ns
ENSRNOG00000004208	Crim1	ns	ns	ns	ns-ns-ns
ENSRNOG00000004212	Fbxw9	ns	ns	ns	ns-ns-ns
ENSRNOG00000004214	Rpl26	ns	ns	ns	ns-ns-ns
ENSRNOG00000004217	Stk10	ns	ns	ns	ns-ns-ns
ENSRNOG00000004218	Klhl28	ns	ns	ns	ns-ns-ns
ENSRNOG00000004219	Dhps	ns	ns	ns	ns-ns-ns
ENSRNOG00000004220	Ebag9	ns	ns	ns	ns-ns-ns
ENSRNOG00000004221	Lgr5	ns	ns	ns	ns-ns-ns
ENSRNOG00000004226	Irak3	ns	ns	ns	ns-ns-ns
ENSRNOG00000004229	Tac3	ns	ns	ns	ns-ns-ns
ENSRNOG00000004232	G2e3	ns	ns	ns	ns-ns-ns
ENSRNOG00000004234	Mgat2	ns	ns	ns	ns-ns-ns
ENSRNOG00000004239	LOC100362999	ns	ns	ns	ns-ns-ns
ENSRNOG00000004242	Pole2	ns	ns	ns	ns-ns-ns
ENSRNOG00000004245	Mgst3	ns	ns	ns	ns-ns-ns
ENSRNOG00000004246	Spag7	ns	ns	ns	ns-ns-ns
ENSRNOG00000004249	Tlr7	ns	ns	ns	ns-ns-ns
ENSRNOG00000004252	Eif3h	ns	up	up	ns-up-up
ENSRNOG00000004255	Usf1	ns	ns	ns	ns-ns-ns
ENSRNOG00000004257	Ctps2	ns	ns	ns	ns-ns-ns
ENSRNOG00000004258	Chst7	ns	ns	ns	ns-ns-ns
ENSRNOG00000004259	Dohh	ns	ns	ns	ns-ns-ns
ENSRNOG00000004262	AABR07065886.1	ns	ns	ns	ns-ns-ns
ENSRNOG00000004263	Ints7	ns	ns	ns	ns-ns-ns
ENSRNOG00000004268	Zfp386	ns	ns	ns	ns-ns-ns
ENSRNOG00000004269	Myt1l	ns	ns	ns	ns-ns-ns
ENSRNOG00000004273	Ifitm1	ns	ns	ns	ns-ns-ns
ENSRNOG00000004275	Egfl6	ns	ns	ns	ns-ns-ns
ENSRNOG00000004276	Itga3	ns	ns	ns	ns-ns-ns
ENSRNOG00000004279	Adgra3	ns	ns	ns	ns-ns-ns
ENSRNOG00000004280	Tcn2	ns	ns	ns	ns-ns-ns
ENSRNOG00000004281	Cobl	ns	ns	up	ns-ns-up
ENSRNOG00000004282	Arl4a	ns	ns	ns	ns-ns-ns
ENSRNOG00000004283	Camta2	ns	ns	ns	ns-ns-ns
ENSRNOG00000004284	Btg1	ns	ns	ns	ns-ns-ns
ENSRNOG00000004287	Wdr83	ns	ns	ns	ns-ns-ns
ENSRNOG00000004288	Ptrh2	ns	ns	ns	ns-ns-ns
ENSRNOG00000004290	Grb10	ns	ns	down	ns-ns-down
ENSRNOG00000004291	Cltc	ns	ns	ns	ns-ns-ns
ENSRNOG00000004292	Sptssa	ns	ns	ns	ns-ns-ns
ENSRNOG00000004294	Ascl1	ns	ns	ns	ns-ns-ns
ENSRNOG00000004300	Gtf2a1	ns	ns	ns	ns-ns-ns
ENSRNOG00000004301	Dcaf13	ns	ns	ns	ns-ns-ns
ENSRNOG00000004302	Pah	ns	ns	ns	ns-ns-ns
ENSRNOG00000004303	Timp3	ns	ns	ns	ns-ns-ns
ENSRNOG00000004304	Syap1	ns	ns	ns	ns-ns-ns
ENSRNOG00000004305	Abl2	ns	ns	ns	ns-ns-ns
ENSRNOG00000004306	Zbtb39	ns	ns	ns	ns-ns-ns
ENSRNOG00000004307	Tor3a	ns	ns	ns	ns-ns-ns
ENSRNOG00000004310	Caskin2	ns	ns	ns	ns-ns-ns
ENSRNOG00000004311	Gpr182	ns	ns	ns	ns-ns-ns
ENSRNOG00000004312	Tmbim4	ns	ns	ns	ns-ns-ns
ENSRNOG00000004314	Ppm1h	ns	ns	ns	ns-ns-ns
ENSRNOG00000004316	Llph	ns	ns	ns	ns-ns-ns
ENSRNOG00000004317	Vipr2	ns	ns	ns	ns-ns-ns
ENSRNOG00000004319	AABR07038019.1	ns	ns	ns	ns-ns-ns
ENSRNOG00000004322	Sh3kbp1	ns	ns	ns	ns-ns-ns
ENSRNOG00000004327	Ddc	down	down	down	down-down-down
ENSRNOG00000004328	Deptor	ns	ns	ns	ns-ns-ns
ENSRNOG00000004330	Chrdl1	ns	ns	ns	ns-ns-ns
ENSRNOG00000004332	Egfr	ns	ns	ns	ns-ns-ns
ENSRNOG00000004333	Flywch1	ns	ns	ns	ns-ns-ns
ENSRNOG00000004337	Fam20b	ns	ns	ns	ns-ns-ns
ENSRNOG00000004339	Yy1	ns	ns	ns	ns-ns-ns
ENSRNOG00000004342	Ahr	ns	ns	ns	ns-ns-ns
ENSRNOG00000004344	Zdhhc3	ns	ns	ns	ns-ns-ns
ENSRNOG00000004345	Daam1	ns	ns	ns	ns-ns-ns
ENSRNOG00000004346	Notch3	ns	ns	ns	ns-ns-ns
ENSRNOG00000004351	Slc25a29	ns	ns	ns	ns-ns-ns
ENSRNOG00000004353	Ppfia2	ns	ns	ns	ns-ns-ns
ENSRNOG00000004359	Wars	ns	ns	ns	ns-ns-ns
ENSRNOG00000004360	Gemin2	ns	ns	ns	ns-ns-ns
ENSRNOG00000004361	Parp10	ns	ns	ns	ns-ns-ns
ENSRNOG00000004362	Rps6ka5	ns	ns	ns	ns-ns-ns
ENSRNOG00000004364	Bre	ns	ns	ns	ns-ns-ns
ENSRNOG00000004367	Elk3	ns	ns	ns	ns-ns-ns
ENSRNOG00000004372	Cbln4	ns	down	down	ns-down-down
ENSRNOG00000004373	Ddx39a	ns	ns	ns	ns-ns-ns
ENSRNOG00000004377	Lpin1	ns	ns	ns	ns-ns-ns
ENSRNOG00000004378	Abca5	ns	ns	ns	ns-ns-ns
ENSRNOG00000004382	Arel1	ns	ns	ns	ns-ns-ns
ENSRNOG00000004387	Utp23	ns	ns	ns	ns-ns-ns
ENSRNOG00000004392	Aatk	ns	ns	ns	ns-ns-ns
ENSRNOG00000004395	Fbxw11	ns	ns	ns	ns-ns-ns
ENSRNOG00000004400	Avpr1a	ns	ns	ns	ns-ns-ns
ENSRNOG00000004401	Mrpl13	ns	ns	ns	ns-ns-ns
ENSRNOG00000004402	Lpgat1	ns	ns	ns	ns-ns-ns
ENSRNOG00000004403	Slc25a32	ns	ns	ns	ns-ns-ns
ENSRNOG00000004409	Sash3	ns	ns	ns	ns-ns-ns
ENSRNOG00000004410	Pax6	ns	ns	ns	ns-ns-ns
ENSRNOG00000004411	Tspan8	ns	ns	ns	ns-ns-ns
ENSRNOG00000004412	Mtbp	ns	ns	ns	ns-ns-ns
ENSRNOG00000004414	F11r	ns	ns	ns	ns-ns-ns
ENSRNOG00000004415	Fam179b	ns	ns	ns	ns-ns-ns
ENSRNOG00000004417	Fam117a	ns	ns	ns	ns-ns-ns
ENSRNOG00000004420	Rad21	ns	ns	ns	ns-ns-ns
ENSRNOG00000004421	Tmem5	ns	ns	ns	ns-ns-ns
ENSRNOG00000004423	Zfp238	up	up	up	up-up-up
ENSRNOG00000004424	Rabif	ns	ns	ns	ns-ns-ns
ENSRNOG00000004425	Klhdc1	ns	ns	ns	ns-ns-ns
ENSRNOG00000004426	Rps27a	ns	ns	ns	ns-ns-ns
ENSRNOG00000004430	Cep131	ns	ns	ns	ns-ns-ns
ENSRNOG00000004437	Map2k6	ns	ns	ns	ns-ns-ns
ENSRNOG00000004438	Cntn1	ns	ns	ns	ns-ns-ns
ENSRNOG00000004440	Fignl1	ns	ns	ns	ns-ns-ns
ENSRNOG00000004441	Faim3	ns	ns	ns	ns-ns-ns
ENSRNOG00000004442	RGD1311756	ns	ns	ns	ns-ns-ns
ENSRNOG00000004443	Sptlc3	ns	ns	ns	ns-ns-ns
ENSRNOG00000004444	Ikzf1	ns	ns	ns	ns-ns-ns
ENSRNOG00000004448	Acss3	ns	ns	ns	ns-ns-ns
ENSRNOG00000004449	E2f6	ns	ns	ns	ns-ns-ns
ENSRNOG00000004453	Styxl2	ns	ns	ns	ns-ns-ns
ENSRNOG00000004458	Ston2	ns	ns	ns	ns-ns-ns
ENSRNOG00000004459	Sdr9c7	ns	ns	ns	ns-ns-ns
ENSRNOG00000004461	Flywch2	ns	ns	down	ns-ns-down
ENSRNOG00000004464	Sel1l	ns	ns	ns	ns-ns-ns
ENSRNOG00000004466	Fam210b	ns	ns	ns	ns-ns-ns
ENSRNOG00000004471	Polr3h	ns	ns	ns	ns-ns-ns
ENSRNOG00000004473	Ppargc1a	ns	ns	ns	ns-ns-ns
ENSRNOG00000004474	Klhdc2	ns	ns	ns	ns-ns-ns
ENSRNOG00000004476	Wif1	ns	ns	ns	ns-ns-ns
ENSRNOG00000004477	Ublcp1	ns	ns	ns	ns-ns-ns
ENSRNOG00000004479	Aurka	ns	ns	ns	ns-ns-ns
ENSRNOG00000004481	Adss	ns	ns	ns	ns-ns-ns
ENSRNOG00000004482	Ccdc88c	ns	ns	ns	ns-ns-ns
ENSRNOG00000004483	Ptprr	ns	ns	ns	ns-ns-ns
ENSRNOG00000004484	LOC100910472	ns	ns	ns	ns-ns-ns
ENSRNOG00000004487	Nek2	ns	up	ns	ns-up-ns
ENSRNOG00000004489	Adgre5	down	down	down	down-down-down
ENSRNOG00000004492	Mterfd1	ns	ns	ns	ns-ns-ns
ENSRNOG00000004493	Tasp1	ns	ns	ns	ns-ns-ns
ENSRNOG00000004494	Lta4h	ns	ns	ns	ns-ns-ns
ENSRNOG00000004496	Rock2	ns	up	up	ns-up-up
ENSRNOG00000004499	Gpr135	ns	up	ns	ns-up-ns
ENSRNOG00000004500	Myc	ns	ns	ns	ns-ns-ns
ENSRNOG00000004502	Hal	ns	ns	ns	ns-ns-ns
ENSRNOG00000004503	L3hypdh	ns	ns	ns	ns-ns-ns
ENSRNOG00000004505	Nfic	ns	ns	ns	ns-ns-ns
ENSRNOG00000004509	Eapp	ns	ns	ns	ns-ns-ns
ENSRNOG00000004510	Slc35b1	ns	ns	ns	ns-ns-ns
ENSRNOG00000004512	Apool	ns	ns	ns	ns-ns-ns
ENSRNOG00000004515	Pes1	ns	ns	ns	ns-ns-ns
ENSRNOG00000004516	Itgbl1	up	ns	ns	up-ns-ns
ENSRNOG00000004517	Igf1	ns	ns	ns	ns-ns-ns
ENSRNOG00000004518	Cacnb1	ns	ns	ns	ns-ns-ns
ENSRNOG00000004519	Atg2b	ns	ns	ns	ns-ns-ns
ENSRNOG00000004520	Wdr60	ns	ns	ns	ns-ns-ns
ENSRNOG00000004521	Prpf39	ns	ns	ns	ns-ns-ns
ENSRNOG00000004524	Desi2	ns	ns	ns	ns-ns-ns
ENSRNOG00000004526	Cox7a2l	ns	ns	ns	ns-ns-ns
ENSRNOG00000004527	Lin7a	ns	ns	ns	ns-ns-ns
ENSRNOG00000004531	Tceanc	ns	ns	ns	ns-ns-ns
ENSRNOG00000004532	Fam69b	ns	ns	ns	ns-ns-ns
ENSRNOG00000004534	Spdya	ns	ns	ns	ns-ns-ns
ENSRNOG00000004535	Kcng3	ns	ns	ns	ns-ns-ns
ENSRNOG00000004537	Rxrg	ns	ns	ns	ns-ns-ns
ENSRNOG00000004538	Brd1	ns	ns	ns	ns-ns-ns
ENSRNOG00000004540	LOC100912012	ns	ns	ns	ns-ns-ns
ENSRNOG00000004542	Ttc8	ns	ns	ns	ns-ns-ns
ENSRNOG00000004544	Ube2e3	ns	ns	ns	ns-ns-ns
ENSRNOG00000004549	Dhx40	ns	ns	ns	ns-ns-ns
ENSRNOG00000004553	Cox20	ns	ns	ns	ns-ns-ns
ENSRNOG00000004554	Dcn	ns	ns	ns	ns-ns-ns
ENSRNOG00000004556	Dcaf5	ns	ns	ns	ns-ns-ns
ENSRNOG00000004560	Cacna1b	ns	ns	ns	ns-ns-ns
ENSRNOG00000004563	Sec24a	ns	ns	ns	ns-ns-ns
ENSRNOG00000004564	Lrriq1	ns	ns	ns	ns-ns-ns
ENSRNOG00000004566	Arhgef15	down	ns	ns	down-ns-ns
ENSRNOG00000004571	RGD1563680	ns	ns	ns	ns-ns-ns
ENSRNOG00000004572	Zfp472	ns	ns	ns	ns-ns-ns
ENSRNOG00000004574	Ofd1	ns	ns	ns	ns-ns-ns
ENSRNOG00000004577	Fez2	ns	ns	ns	ns-ns-ns
ENSRNOG00000004578	Cthrc1	ns	ns	ns	ns-ns-ns
ENSRNOG00000004581	Zdhhc9	ns	ns	ns	ns-ns-ns
ENSRNOG00000004585	Tmtc2	ns	ns	ns	ns-ns-ns
ENSRNOG00000004588	LOC100910429	ns	ns	ns	ns-ns-ns
ENSRNOG00000004589	Galnt16	ns	ns	ns	ns-ns-ns
ENSRNOG00000004591	Alg12	ns	ns	ns	ns-ns-ns
ENSRNOG00000004595	Pou6f1	ns	ns	ns	ns-ns-ns
ENSRNOG00000004598	Tsen54	ns	ns	ns	ns-ns-ns
ENSRNOG00000004602	Rnf145	ns	ns	ns	ns-ns-ns
ENSRNOG00000004603	Srgap1	ns	ns	ns	ns-ns-ns
ENSRNOG00000004604	Slc38a10	ns	ns	ns	ns-ns-ns
ENSRNOG00000004606	Meis1	ns	ns	ns	ns-ns-ns
ENSRNOG00000004608	Pam16	ns	ns	ns	ns-ns-ns
ENSRNOG00000004610	Lum	ns	ns	ns	ns-ns-ns
ENSRNOG00000004612	Ppp1cb	ns	ns	ns	ns-ns-ns
ENSRNOG00000004613	Gpm6b	ns	ns	ns	ns-ns-ns
ENSRNOG00000004614	Lypd6b	down	ns	down	down-ns-down
ENSRNOG00000004616	Npm1	ns	ns	ns	ns-ns-ns
ENSRNOG00000004621	Rtn4	ns	ns	ns	ns-ns-ns
ENSRNOG00000004624	Rnd3	ns	ns	ns	ns-ns-ns
ENSRNOG00000004628	Dazap2	ns	ns	ns	ns-ns-ns
ENSRNOG00000004629	Fkbp3	ns	ns	ns	ns-ns-ns
ENSRNOG00000004637	Fbxo7	ns	ns	ns	ns-ns-ns
ENSRNOG00000004639	Traf6	ns	ns	ns	ns-ns-ns
ENSRNOG00000004640	Mtfp1	ns	ns	ns	ns-ns-ns
ENSRNOG00000004641	Sstr4	ns	up	up	ns-up-up
ENSRNOG00000004650	Begain	ns	ns	ns	ns-ns-ns
[truncated: 13,099 more rows]

## Sheet: Table SE.7
Table SE 7: Log2 fold change and p-value statistics for genes significantly regulated between Heroin-SA and Saline-SA rats
gene_id	gene_name	log2FoldChange	pvalue	padj
ENSRNOG00000006305	Slc38a2	0.711057	3.86e-14	5.5e-10
ENSRNOG00000048248	AABR07000699.1	-4.96098	1.51e-11	1.07e-07
ENSRNOG00000026643	Chordc1	0.691801	3.76e-10	1.79e-06
ENSRNOG00000003984	Apln	0.701308	2.15e-09	7.64e-06
ENSRNOG00000015999	Cirbp	-0.654356	1.08e-07	0.000273429
ENSRNOG00000005387	Rbm3	-0.772652	1.26e-07	0.000273429
ENSRNOG00000020782	Pspc1	-0.55742	1.87e-07	0.000332234
ENSRNOG00000022567	Gpr62	-0.802053	1.03e-06	0.00157648
ENSRNOG00000030101	Traip	0.484195	1.12e-06	0.00157648
ENSRNOG00000025764	Mt1	-1.05139	1.27e-06	0.00157648
ENSRNOG00000011431	Mfhas1	0.843082	1.42e-06	0.00157648
ENSRNOG00000052111	Sugp1	-0.412539	1.45e-06	0.00157648
ENSRNOG00000061100	Tmem150a	-0.665284	1.55e-06	0.00157648
ENSRNOG00000032803	LOC100361811	-0.576681	1.89e-06	0.00179669
ENSRNOG00000019132	Fv1	-0.495627	3.45e-06	0.00306499
ENSRNOG00000022807	Pced1b	-0.798777	4e-06	0.00317051
ENSRNOG00000017406	Atrnl1	0.748047	4.01e-06	0.00317051
ENSRNOG00000019506	Dnajb2	0.38846	4.31e-06	0.00322546
ENSRNOG00000005404	Rasgrp1	0.505111	4.89e-06	0.00331441
ENSRNOG00000057009	AABR07066142.1	2.05954	5.9e-06	0.00381503
ENSRNOG00000027867	Rexo4	0.713081	6.44e-06	0.00395929
ENSRNOG00000043103	Frrs1l	1.08047	6.68e-06	0.00395929
ENSRNOG00000008169	Slc24a2	0.726343	7.51e-06	0.00427593
ENSRNOG00000010524	Cryab	0.766979	7.84e-06	0.00428991
ENSRNOG00000025604	Atad2	0.760025	8.18e-06	0.00431217
ENSRNOG00000018445	Agt	-1.00512	9.28e-06	0.00449356
ENSRNOG00000025793	Usp31	0.60264	9.7e-06	0.00449356
ENSRNOG00000053122	Scn1a	0.473105	9.73e-06	0.00449356
ENSRNOG00000021795	Fam227a	-0.54608	9.79e-06	0.00449356
ENSRNOG00000007687	Sema7a	0.495285	1.06e-05	0.00459228
ENSRNOG00000007862	Acat1	-0.451828	1.18e-05	0.00481852
ENSRNOG00000056151	Rasgrf2	1.41652	1.51e-05	0.00556055
ENSRNOG00000016890	Tppp3	-0.608191	1.52e-05	0.00556055
ENSRNOG00000004968	Ncapg2	-0.866479	1.58e-05	0.00563121
ENSRNOG00000000105	Cplx2	0.522739	1.74e-05	0.00605561
ENSRNOG00000020185	Wdr6	-0.391413	1.79e-05	0.00605561
ENSRNOG00000020676	Ppp1r14a	-0.572174	2.32e-05	0.00733755
ENSRNOG00000005492	Hpcal1	-0.468465	2.39e-05	0.00740844
ENSRNOG00000021198	Hist1h2bg	0.542859	2.48e-05	0.00750454
ENSRNOG00000016679	Tmc7	0.602049	2.66e-05	0.00788199
ENSRNOG00000023387	LOC100912599	5.39885	2.86e-05	0.00830403
ENSRNOG00000046479	Chaf1a	-0.664582	3.07e-05	0.00874132
ENSRNOG00000031700	Map3k5	0.621005	3.16e-05	0.00881261
ENSRNOG00000006255	Nipal4	-0.633542	3.3e-05	0.00904419
ENSRNOG00000050655	P4ha1	0.555314	3.6e-05	0.00966535
ENSRNOG00000034089	Ttc21a	-1.16471	3.75e-05	0.00988978
ENSRNOG00000001115	Slc29a4	-0.860536	4.08e-05	0.0101882
ENSRNOG00000026178	Adpgk	-0.430696	4.09e-05	0.0101882
ENSRNOG00000020723	Pten	0.572642	4.15e-05	0.0101882
ENSRNOG00000029071	Unc5c	0.450444	4.27e-05	0.010306
ENSRNOG00000000566	Pcbd1	-0.787158	4.43e-05	0.0105108
ENSRNOG00000009530	RGD1561252	2.17229	4.96e-05	0.0113911
ENSRNOG00000002556	Tsr2	0.792923	5.23e-05	0.0118135
ENSRNOG00000037695	Sgpp2	0.515741	5.34e-05	0.0118682
ENSRNOG00000005159	Fam135b	1.11723	5.62e-05	0.0123111
ENSRNOG00000011323	Lgi3	-0.38282	5.84e-05	0.0125478
ENSRNOG00000001859	Sdf2l1	0.684986	5.91e-05	0.0125478
ENSRNOG00000003081	Ribc1	-1.10852	6e-05	0.0125648
ENSRNOG00000012333	Kbtbd11	0.460042	6.41e-05	0.0130394
ENSRNOG00000004737	Cd48	-0.819243	7.67e-05	0.014557
ENSRNOG00000017601	Srd5a1	-0.405364	8.23e-05	0.0154086
ENSRNOG00000007029	Dnaja1	0.442809	8.36e-05	0.0154622
ENSRNOG00000050197	Pdia6	0.422991	9.11e-05	0.0163744
ENSRNOG00000000902	Hsph1	0.439092	9.23e-05	0.0163744
ENSRNOG00000013756	Snrnp48	0.569521	9.41e-05	0.0163744
ENSRNOG00000060407	Cacna1i	0.456909	9.47e-05	0.0163744
ENSRNOG00000031997	Ttll7	0.499365	9.55e-05	0.0163744
ENSRNOG00000047057	Gpr26	0.800247	0.000102504	0.017164
ENSRNOG00000000108	Aga	-0.456668	0.000107095	0.0175206
ENSRNOG00000033402	LOC501110	-0.558585	0.00010887	0.0176085
ENSRNOG00000007707	Zfp467	-0.446645	0.000111285	0.0177968
ENSRNOG00000013752	Elavl3	0.552923	0.00011361	0.0179668
ENSRNOG00000014008	Mfsd2a	-0.466158	0.000132695	0.0205287
ENSRNOG00000014007	Gfod1	0.720301	0.000137694	0.0209843
ENSRNOG00000004841	Akap6	0.458968	0.000139215	0.0209843
ENSRNOG00000033915	Gpt	0.397888	0.000140062	0.0209843
ENSRNOG00000011720	L3mbtl3	0.476671	0.000144063	0.0213092
ENSRNOG00000012216	Tgfbi	-1.0914	0.000145225	0.0213092
ENSRNOG00000012579	Tlcd1	-0.908542	0.000152601	0.022163
ENSRNOG00000030840	Cadm2	0.505408	0.000175918	0.0247905
ENSRNOG00000019962	Sars2	-0.542251	0.000188197	0.0262608
ENSRNOG00000007607	Nr4a1	-0.585959	0.000191975	0.026528
ENSRNOG00000052564	Gpx3	-0.854842	0.000197101	0.0266187
ENSRNOG00000000506	Tead3	-0.923339	0.000197138	0.0266187
ENSRNOG00000005158	Slc24a5	-1.79466	0.000198242	0.0266187
ENSRNOG00000015448	Fam69c	-0.726286	0.000200792	0.0267091
ENSRNOG00000061774	AABR07002910.1	-2.31315	0.000210188	0.0274459
ENSRNOG00000014380	Zfp788	-0.401998	0.000219787	0.0284385
ENSRNOG00000052395	AABR07071395.1	1.36535	0.00022929	0.0294007
ENSRNOG00000058456	AABR07051177.1	-1.06682	0.000235905	0.0299789
ENSRNOG00000029811	Kcne2	-0.967355	0.000250304	0.0315273
ENSRNOG00000029336	Zfp180	0.401498	0.000277419	0.034636
ENSRNOG00000052142	Ahsa2	0.49656	0.000290681	0.0359762
ENSRNOG00000009245	Exosc2	-0.429183	0.000294357	0.0360818
ENSRNOG00000012324	Soga3	0.764709	0.000296604	0.0360818
ENSRNOG00000010934	Spa17	-0.859366	0.000299631	0.036141
ENSRNOG00000001189	Sik1	-0.424793	0.000318089	0.037728
ENSRNOG00000024707	Tp73	-2.08552	0.000325501	0.0382881
ENSRNOG00000007887	Elk4	0.449381	0.000340208	0.0390498
ENSRNOG00000046667	Fosb	-0.673077	0.000346168	0.0394161
ENSRNOG00000003772	Csrp2	-0.567304	0.000362147	0.0409082
ENSRNOG00000018294	Hspa5	0.405827	0.000371893	0.0413528
ENSRNOG00000012658	Pdlim3	-0.915049	0.00037738	0.0416376
ENSRNOG00000010298	Xbp1	0.427439	0.000398352	0.0432805
ENSRNOG00000034200	Atp8a1	0.605382	0.000405116	0.0434297
ENSRNOG00000019536	Smim3	-0.482394	0.000407405	0.0434297
ENSRNOG00000042838	Junb	-0.441361	0.000410959	0.0434297
ENSRNOG00000014191	Zfp395	-0.468154	0.000412398	0.0434297
ENSRNOG00000061814	AC141516.3	1.42896	0.000414982	0.0434297
ENSRNOG00000006860	Itk	0.791813	0.000428768	0.0445449
ENSRNOG00000028630	Ksr2	1.1028	0.000445799	0.0454224
ENSRNOG00000046968	Nol8	-1.77399	0.000446789	0.0454224
ENSRNOG00000008088	Btbd3	0.522782	0.000472365	0.0471046
ENSRNOG00000015148	Erc2	0.935852	0.000473264	0.0471046
ENSRNOG00000007104	Itpr1	0.596125	0.000495673	0.0478673
ENSRNOG00000005479	Slc1a2	0.812127	0.000497029	0.0478673
ENSRNOG00000014937	Lrrc71	-0.885069	0.000497742	0.0478673
ENSRNOG00000010063	Htr2a	0.502389	0.000510412	0.0487563
ENSRNOG00000018928	LOC100360638	0.837031	0.000524145	0.049405
ENSRNOG00000019346	Tmco3	2.57826	0.000566913	0.0527377
ENSRNOG00000007894	Mpdz	0.463345	0.000584878	0.0534114
ENSRNOG00000008560	Ccdc30	-0.404755	0.000585125	0.0534114
ENSRNOG00000045554	LOC102551901	2.08306	0.00059306	0.0535876
ENSRNOG00000020300	Lsp1	-1.33686	0.000600315	0.0537377
ENSRNOG00000017893	Baiap3	-0.648445	0.000610418	0.053863
ENSRNOG00000034102	Plk5	0.532414	0.000611496	0.053863
ENSRNOG00000002496	Stxbp5l	0.849046	0.000613069	0.053863
ENSRNOG00000018824	Slc7a5	-0.378145	0.000627832	0.0548217
ENSRNOG00000048800	Nr3c1	1.26534	0.00063675	0.0549264
ENSRNOG00000015719	Egr4	-0.469525	0.000653283	0.0554852
ENSRNOG00000013867	Fgf1	-0.944144	0.000656685	0.0554852
ENSRNOG00000008758	Tspan18	-1.19929	0.000665868	0.0557489
ENSRNOG00000050511	Nyap1	2.09158	0.000678899	0.0557713
ENSRNOG00000048567	Ankmy1	0.741119	0.000685654	0.0557713
ENSRNOG00000014424	RGD1563354	-0.75883	0.000693841	0.0557713
ENSRNOG00000017575	Gins2	-1.25506	0.000696799	0.0557713
ENSRNOG00000043295	RGD1565033	-0.563472	0.000696809	0.0557713
ENSRNOG00000006209	Mbd6	-0.446435	0.000698969	0.0557713
ENSRNOG00000014684	Npr1	-0.723242	0.000707741	0.0559627
ENSRNOG00000008378	Zfp414	-0.401395	0.000741573	0.0582672
ENSRNOG00000013555	Ankrd55	-0.732431	0.000745073	0.0582672
ENSRNOG00000025079	Fam126b	0.481297	0.000761578	0.0590434
ENSRNOG00000015426	Purg	0.723154	0.000767444	0.0590434
ENSRNOG00000052445	Kdm7a	1.0611	0.000773667	0.0592022
ENSRNOG00000011824	Trh	-1.06087	0.000805468	0.0609799
ENSRNOG00000017075	Slc35e2b	0.609848	0.00081266	0.0611989
ENSRNOG00000047314	Tk1	-0.979156	0.000826906	0.0616463
ENSRNOG00000026295	Rbpjl	-0.906284	0.000828202	0.0616463
ENSRNOG00000011446	Vill	1.33021	0.000847156	0.0624745
ENSRNOG00000014234	Hif1an	0.772442	0.000862536	0.0628587
ENSRNOG00000057558	AC128792.2	-1.41447	0.000864955	0.0628587
ENSRNOG00000033261	Fam107a	0.483242	0.000865616	0.0628587
ENSRNOG00000004709	Foxn3	0.692646	0.000881555	0.0636912
ENSRNOG00000009354	LOC100912697	-0.668013	0.000908136	0.0648188
ENSRNOG00000047635	Tmem178b	0.390072	0.00091007	0.0648188
ENSRNOG00000002254	Tmem33	0.431761	0.000910825	0.0648188
ENSRNOG00000024957	Dnali1	-1.3591	0.000966853	0.067457
ENSRNOG00000045655	LOC100911774	-3.8395	0.000975906	0.0677565
ENSRNOG00000002963	C1ql1	-0.516637	0.000986953	0.0678959
ENSRNOG00000016777	R3hcc1	-0.396528	0.000987455	0.0678959
ENSRNOG00000001309	Camkk2	0.50997	0.00102463	0.0701135
ENSRNOG00000004402	Lpgat1	0.504909	0.0010731	0.0724764
ENSRNOG00000008868	Dusp19	0.54108	0.00107444	0.0724764
ENSRNOG00000004959	Actr2	0.525454	0.00109651	0.0736163
ENSRNOG00000011059	Ttbk2	0.976607	0.00111472	0.0741395
ENSRNOG00000031739	Fam71e1	-0.828493	0.00115716	0.0759391
ENSRNOG00000059900	Bst2	1.03388	0.00115779	0.0759391
ENSRNOG00000002349	Gabra2	0.42743	0.00117552	0.076639
ENSRNOG00000060005	Surf4	1.28694	0.00117923	0.076639
ENSRNOG00000027232	Pcdhga11	1.19306	0.00120663	0.0771766
ENSRNOG00000051298	Rn60_X_0713.4	-1.46369	0.0012309	0.0782113
ENSRNOG00000008447	Tmem132d	0.495595	0.00128006	0.0806155
ENSRNOG00000023786	Ybx1	-0.427887	0.00129416	0.0809515
ENSRNOG00000052583	Zfp106	0.546751	0.00129677	0.0809515
ENSRNOG00000002922	Adora2b	-0.91714	0.00131122	0.0814962
ENSRNOG00000006831	Pgr	0.811012	0.00135625	0.0822543
ENSRNOG00000011980	Lrrc7	0.453571	0.00136744	0.0822543
ENSRNOG00000029996	LOC100360150	-0.611338	0.00137695	0.0823452
ENSRNOG00000011815	Sgk1	0.611949	0.00142202	0.0839822
ENSRNOG00000002468	Tnr	0.866278	0.0014258	0.0839822
ENSRNOG00000033202	Fbxo41	0.469492	0.00142793	0.0839822
ENSRNOG00000022595	LOC100362965	0.580448	0.00146292	0.0853986
ENSRNOG00000014723	Cbfa2t3	0.401918	0.00150179	0.0872448
ENSRNOG00000012950	Efr3b	0.380848	0.00151358	0.0875723
ENSRNOG00000016705	Prpf4b	0.468395	0.0015899	0.0904162
ENSRNOG00000001252	Chst12	-0.454108	0.00158992	0.0904162
ENSRNOG00000033581	Tnxb	-0.750607	0.00159841	0.0904162
ENSRNOG00000000839	Nfkbil1	-0.575989	0.00166851	0.0916139
ENSRNOG00000023809	Opcml	0.696446	0.00167372	0.0916139
ENSRNOG00000056731	AABR07027799.1	0.907044	0.00167998	0.0916139
ENSRNOG00000036758	Iqck	-0.6658	0.00171216	0.0930119
ENSRNOG00000037886	AABR07019412.1	1.65425	0.00175892	0.0941753
ENSRNOG00000032656	Ptprt	0.877448	0.00177542	0.0941753
ENSRNOG00000009470	Flnb	0.54734	0.00177989	0.0941753
ENSRNOG00000001730	Acap2	0.50359	0.00182488	0.0961984
ENSRNOG00000054257	Adam10	0.441694	0.00183883	0.0965761
ENSRNOG00000018285	Kcna2	1.12174	0.00189304	0.098227
ENSRNOG00000003256	Ccng1	0.413889	0.00189373	0.098227
ENSRNOG00000019017	Gstm6	-1.14432	0.00190402	0.098227
ENSRNOG00000001686	Hlcs	0.579429	0.00194227	0.0996286
ENSRNOG00000006508	Thnsl2	-0.745303	0.00194595	0.0996286
ENSRNOG00000008135	Pla2g4f	1.78756	0.00194827	1
ENSRNOG00000005391	Prex2	0.667602	0.00195422	0.0996931
ENSRNOG00000058866	Myo5a	0.503779	0.00199266	0.100599
ENSRNOG00000039091	Pnpla8	0.409348	0.00199318	0.100599
ENSRNOG00000051615	Hmgn2	-0.393315	0.00206333	0.10276
ENSRNOG00000008423	Gpr22	0.50938	0.00208722	0.10336
ENSRNOG00000003785	Usp43	1.6277	0.0021132	0.10336
ENSRNOG00000042576	Tcp11l1	0.831295	0.00211872	0.10336
ENSRNOG00000004314	Ppm1h	0.39198	0.00214841	0.104363
ENSRNOG00000015818	Tprkb	2.20538	0.00216619	0.104662
ENSRNOG00000000640	Egr2	-1.15799	0.00219215	0.105053
ENSRNOG00000012705	LOC100911274	-0.451698	0.00223001	0.106175
ENSRNOG00000005048	Trhr	-0.715809	0.00223047	0.106175
ENSRNOG00000038074	LOC498555	-0.474651	0.00225151	0.106819
ENSRNOG00000028368	Etnk2	-0.704413	0.00227901	0.107765
ENSRNOG00000029342	Scn7a	-2.14589	0.00228755	0.10781
ENSRNOG00000007666	Cacnb4	0.436345	0.00230831	0.108196
ENSRNOG00000007990	Adipor2	0.555506	0.00231094	0.108196
ENSRNOG00000011263	Plac9	1.50625	0.00233082	0.108757
ENSRNOG00000024580	Mamstr	-1.16223	0.00233821	0.108757
ENSRNOG00000011009	Cmtm4	0.944066	0.00239202	0.109904
ENSRNOG00000017120	Abhd2	0.582168	0.00239801	0.109904
ENSRNOG00000014511	Alg10	1.05376	0.00241847	0.109904
ENSRNOG00000056454	AC096600.1	0.562573	0.00241976	0.109904
ENSRNOG00000028261	Tppp	0.544633	0.00246944	0.11111
ENSRNOG00000049215	Cbx2	-0.456122	0.0024779	0.11111
ENSRNOG00000038784	Piezo2	-1.60803	0.00248248	0.11111
ENSRNOG00000045765	MGC94207	-0.417478	0.00249536	0.111337
ENSRNOG00000013042	Htr1b	0.789776	0.0025156	0.111889
ENSRNOG00000057465	AABR07051376.1	1.39583	0.00254154	0.111993
ENSRNOG00000061182	Gabre	-1.59471	0.00257107	0.112607
ENSRNOG00000002734	AABR07042077.1	0.477248	0.00257129	0.112607
ENSRNOG00000048495	Rrp12	-0.452194	0.00258576	0.112618
ENSRNOG00000005392	Ngfr	-2.29192	0.00262186	0.113041
ENSRNOG00000052420	AABR07034980.1	-1.17739	0.00264474	0.113041
ENSRNOG00000019440	Kcnn4	-1.40608	0.00272134	0.11567
ENSRNOG00000049034	Ptrh1	-1.11958	0.00274088	0.11567
ENSRNOG00000008519	RGD1309079	0.42801	0.00279239	0.116896
ENSRNOG00000012810	Rfesd	0.573214	0.00280273	0.116896
ENSRNOG00000026124	Id3	-0.467986	0.00281704	0.116896
ENSRNOG00000022196	Bmpr2	0.584733	0.00287535	0.118967
ENSRNOG00000018243	Ubfd1	0.401465	0.00291235	0.120149
ENSRNOG00000003491	Prkca	0.561681	0.00295685	0.12128
ENSRNOG00000002196	Ociad2	0.402642	0.00296705	0.12128
ENSRNOG00000003266	LOC100361655	-0.657333	0.00297385	0.12128
ENSRNOG00000053635	Zfp192	0.54701	0.00299154	0.121653
ENSRNOG00000033361	Slc39a5	-1.60775	0.00300372	0.1218
ENSRNOG00000038190	Dok6	0.898155	0.00309318	0.124717
ENSRNOG00000012789	Trhr2	1.26616	0.00312868	0.124846
ENSRNOG00000028092	Cpa2	-1.26883	0.00313146	0.124846
ENSRNOG00000030932	LOC102546354	1.70231	0.00315251	0.124983
ENSRNOG00000056462	Tmf1	0.396054	0.00316124	0.124983
ENSRNOG00000014361	Edn1	0.706201	0.00319893	0.125141
ENSRNOG00000002126	Ncam2	0.717888	0.00319901	0.125141
ENSRNOG00000019932	Ip6k1	0.379665	0.00320039	0.125141
ENSRNOG00000018712	Camk2a	0.381127	0.00322559	0.125437
ENSRNOG00000010128	Slc27a2	-1.73433	0.00324778	0.12572
ENSRNOG00000056631	AABR07038021.1	-1.26312	0.00325937	0.12572
ENSRNOG00000009338	Kras	0.493184	0.00330685	0.126699
ENSRNOG00000011508	Zc3h12b	0.770077	0.00330754	0.126699
ENSRNOG00000012175	Nfatc2	-0.498639	0.00331146	0.126699
ENSRNOG00000020478	Camk4	0.520608	0.00333036	0.127081
ENSRNOG00000027151	Lrrc58	0.964123	0.00335203	0.127565
ENSRNOG00000003891	Porf1	0.545838	0.00337931	0.12826
ENSRNOG00000012236	Hddc3	-0.472743	0.00339829	0.128297
ENSRNOG00000005447	LOC100364791	0.538482	0.00343142	0.129205
ENSRNOG00000019120	Hmgcs2	-1.49633	0.00346838	0.129909
ENSRNOG00000025643	Ccdc13	-0.770658	0.00348882	0.130055
ENSRNOG00000033372	Klhl24	0.422924	0.00349736	0.130055
ENSRNOG00000059859	AC106663.4	0.747112	0.00349968	0.130055
ENSRNOG00000021410	Negr1	0.473319	0.00356121	0.130973
ENSRNOG00000015692	Taok1	0.50715	0.00357746	0.131232
ENSRNOG00000042029	Efs	-0.448804	0.00363254	0.132569
ENSRNOG00000007808	Nap1l5	-0.426185	0.0037367	0.135329
ENSRNOG00000050841	Ache	-0.491745	0.0037939	0.135825
ENSRNOG00000012771	Ddx41	-0.432523	0.0037981	0.135825
ENSRNOG00000016885	Klf6	0.76248	0.00382614	0.136346
ENSRNOG00000013281	Mib1	1.29307	0.00384272	0.136346
ENSRNOG00000025286	Pank2	0.38374	0.00385289	0.136346
ENSRNOG00000046229	AC130940.1	-0.927036	0.00387014	0.136346
ENSRNOG00000014148	Ap5m1	0.574421	0.00389996	0.136472
ENSRNOG00000002979	Tbx19	0.502092	0.00392364	0.136472
ENSRNOG00000014790	Cryga	-0.933494	0.00393123	0.136472
ENSRNOG00000013217	Ttc33	0.391774	0.00393125	0.136472
ENSRNOG00000012818	Ksr1	0.899961	0.00399689	0.136614
ENSRNOG00000012367	Pcdh7	0.635514	0.00399942	0.136614
ENSRNOG00000012840	Sparc	-0.409189	0.00402931	0.136614
ENSRNOG00000004673	Rbm43	0.597268	0.00403476	0.136614
ENSRNOG00000043304	Apcdd1	-0.878896	0.00403825	0.136614
ENSRNOG00000016434	Prkd2	0.668072	0.00407566	0.136764
ENSRNOG00000009625	Dpysl2	0.472181	0.00407912	0.136764
ENSRNOG00000013232	Nr6a1	1.20681	0.00409211	0.136764
ENSRNOG00000007393	Ndrg1	0.388009	0.00411202	0.136764
ENSRNOG00000004624	Rnd3	-0.717166	0.00411263	0.136764
ENSRNOG00000021497	Akt3	0.413962	0.00412321	0.136796
ENSRNOG00000011624	Kcnq2	0.513887	0.00416679	0.137601
ENSRNOG00000014750	Fam208a	0.427973	0.00419945	0.137721
ENSRNOG00000056658	Xylt1	0.971986	0.0042478	0.138667
ENSRNOG00000050220	Nrxn1	0.471044	0.00426873	0.138714
ENSRNOG00000014168	Xylb	-0.569591	0.00432119	0.139719
ENSRNOG00000011475	Srcin1	0.447233	0.00437738	0.139725
ENSRNOG00000061764	Fmn2	0.6159	0.00438094	0.139725
ENSRNOG00000011623	Rab3c	0.644437	0.00438438	0.139725
ENSRNOG00000019948	Phf20	0.462661	0.00441319	0.139725
ENSRNOG00000021287	Hexim2	-0.529441	0.00441644	0.139725
ENSRNOG00000003098	Prom1	-0.417511	0.00441909	0.139725
ENSRNOG00000000386	Pbld1	0.527528	0.00451212	0.141029
ENSRNOG00000018379	Zfp688	-0.491027	0.00451354	0.141029
ENSRNOG00000014276	Plce1	-1.08017	0.00451833	0.141029
ENSRNOG00000010079	Car3	1.90886	0.00461572	0.142277
ENSRNOG00000016322	Camk2n1	0.448929	0.00465878	0.142277
ENSRNOG00000004604	Slc38a10	-0.389536	0.00468155	0.142277
ENSRNOG00000009471	Epsti1	-0.892767	0.00469145	0.142277
ENSRNOG00000019751	Cyb5r2	-0.757363	0.00471599	0.142277
ENSRNOG00000056617	LOC103689945	0.907087	0.00471825	0.142277
ENSRNOG00000008475	Fut9	1.1696	0.0047754	0.143393
ENSRNOG00000015003	Pex11a	-0.570639	0.00481611	0.143715
ENSRNOG00000007219	Hsp90aa1	1.94974	0.00482221	0.143715
ENSRNOG00000060181	AABR07050321.2	0.809715	0.00482651	0.143715
ENSRNOG00000013681	Kcns1	1.2091	0.0048858	0.143879
ENSRNOG00000004688	Rbfox2	0.597112	0.00489934	0.143879
ENSRNOG00000054751	Lmbrd2	0.864904	0.00491631	0.143879
ENSRNOG00000017191	Trim5	-0.566516	0.00492538	0.143879
ENSRNOG00000033608	Cd276	-0.716326	0.00494672	0.143879
ENSRNOG00000011363	Napepld	0.75394	0.0049582	0.143879
ENSRNOG00000003105	Kif19	-0.566088	0.0049828	0.143879
ENSRNOG00000049150	AABR07045621.1	-0.465649	0.00499375	0.143879
ENSRNOG00000007408	Ebf4	-0.464487	0.00506854	0.144915
ENSRNOG00000023828	LOC680875	-1.12691	0.00509082	0.144915
ENSRNOG00000013364	Hey2	-0.701696	0.00511	0.145171
ENSRNOG00000005957	Slc4a7	0.688417	0.00523711	0.146597
ENSRNOG00000009830	Fam204a	-0.378526	0.00523947	0.146597
ENSRNOG00000023299	Hfm1	-0.49082	0.00525004	0.146597
ENSRNOG00000002256	Art3	0.448817	0.00525215	0.146597
ENSRNOG00000016541	Enc1	0.46053	0.00528678	0.146597
ENSRNOG00000017392	Fgf2	0.870343	0.00528795	0.146597
ENSRNOG00000052873	Npnt	0.979615	0.0053045	0.146597
ENSRNOG00000012960	Uap1l1	-0.418544	0.00534088	0.146597
ENSRNOG00000017037	Otud3	0.5485	0.00534139	0.146597
ENSRNOG00000002773	Rgs4	0.412699	0.00535097	0.146597
ENSRNOG00000006002	Stk35	0.609544	0.00540446	0.146597
ENSRNOG00000028100	Pex11g	-0.869198	0.005424	0.146597
ENSRNOG00000033473	Rpl36	-0.452174	0.0054434	0.146597
ENSRNOG00000011937	Sgtb	0.456381	0.00545272	0.146597
ENSRNOG00000012827	Mlf1	-2.14141	0.00545867	0.146597
ENSRNOG00000008053	Atp8a2	0.619183	0.00548207	0.146597
ENSRNOG00000053968	AABR07019086.1	0.577476	0.00549904	0.146597
ENSRNOG00000009613	Sh3bgrl2	0.773717	0.00550009	0.146597
ENSRNOG00000037165	Nipal3	0.566393	0.00557045	0.147665
ENSRNOG00000015768	Cml5	-0.814167	0.00557364	0.147665
ENSRNOG00000015603	Prkce	0.404966	0.00558166	0.147665
ENSRNOG00000025353	Ears2	0.798304	0.00564252	0.14851
ENSRNOG00000042729	Efhc1	-0.904156	0.00566682	0.148538
ENSRNOG00000011211	Pex5l	0.615467	0.00570944	0.149379
ENSRNOG00000003931	Arsg	-0.722567	0.00576629	0.150419
ENSRNOG00000048430	Myo18b	-1.55221	0.00577818	1
ENSRNOG00000048243	Hs6st3	1.50846	0.00581444	0.151292
ENSRNOG00000028384	Npepl1	-0.395876	0.00582583	0.151312
ENSRNOG00000043203	Krt75	-0.777735	0.0058487	0.151387
ENSRNOG00000029418	LOC498231	-1.93804	0.00584997	0.151387
ENSRNOG00000002423	Fam114a2	0.41129	0.00588855	0.151558
ENSRNOG00000016021	Lims2	-0.522643	0.00590103	0.151605
ENSRNOG00000014082	Sp7	-1.30117	0.00592087	0.151841
ENSRNOG00000002941	Uhmk1	0.681066	0.00593339	0.151888
ENSRNOG00000007830	Apold1	-0.647212	0.00605984	0.153695
ENSRNOG00000039415	Fchsd1	-0.591589	0.00607236	0.153695
ENSRNOG00000043465	Arc	-0.516655	0.00620611	0.155513
ENSRNOG00000046318	LOC100910689	0.690635	0.00621718	0.155517
ENSRNOG00000055485	Rn60_X_0771.2	-1.3367	0.00622912	0.155542
ENSRNOG00000042478	Adam22	0.424592	0.00633856	0.157755
ENSRNOG00000011841	Map2	0.523754	0.00633989	0.157755
ENSRNOG00000028668	Slc28a2	-0.459611	0.00642687	0.159567
ENSRNOG00000047966	Hspa1l	1.57438	0.00644635	0.159567
ENSRNOG00000018094	Sv2c	0.76958	0.00649209	0.159763
ENSRNOG00000021084	Mpeg1	-1.09307	0.0064992	0.159763
ENSRNOG00000049802	AABR07031533.1	0.528213	0.00651871	0.159967
ENSRNOG00000005082	Irf6	0.792494	0.00657791	0.160847
ENSRNOG00000007625	B3galt1	0.48999	0.00657881	0.160847
ENSRNOG00000059479	Adcy1	1.0984	0.00658846	0.160847
ENSRNOG00000051483	AABR07002623.2	1.03261	0.00661468	0.161136
ENSRNOG00000004208	Crim1	0.431829	0.00662296	0.161136
ENSRNOG00000011369	Kcns2	0.652803	0.00667584	0.161903
ENSRNOG00000026111	Morn5	-0.938179	0.0068206	0.16426
ENSRNOG00000019979	B3galt6	0.532313	0.00696483	0.166606
ENSRNOG00000028348	Lhx8	-0.76976	0.0070272	0.167816
ENSRNOG00000004342	Ahr	0.587952	0.00707937	0.168525
ENSRNOG00000047014	Homer1	0.583229	0.00708058	0.168525
ENSRNOG00000008479	Slc8a1	0.617816	0.00711293	0.168573
ENSRNOG00000007722	Fam57a	-0.553229	0.00711815	0.168573
ENSRNOG00000038068	Pcdh9	0.648127	0.00714232	0.168865
ENSRNOG00000051272	Rn60_20_0464.2	-1.41895	0.00722144	0.169631
ENSRNOG00000016222	Ppp1r3g	0.400115	0.00722432	0.169631
ENSRNOG00000012156	Ostf1	-0.389717	0.00724085	0.169631
ENSRNOG00000003233	Serpinf2	0.862088	0.00724624	0.169631
ENSRNOG00000015202	Dnajc5	0.447868	0.00726784	0.169857
ENSRNOG00000052022	Pnma3	-0.420826	0.00736371	0.170537
ENSRNOG00000006010	Slc6a20	0.626696	0.00740729	0.170537
ENSRNOG00000015797	Neurl2	-0.652576	0.00740999	0.170537
ENSRNOG00000013747	Sh3bp2	-0.4515	0.00741674	0.170537
ENSRNOG00000014183	Gnaq	0.690223	0.00747701	0.171231
ENSRNOG00000008924	Arhgef12	0.396342	0.00748302	0.171231
ENSRNOG00000058034	AABR07020815.1	-1.02948	0.0075226	0.171692
ENSRNOG00000043007	Rcn3	-0.635534	0.0075618	0.172203
ENSRNOG00000010282	Ninj2	-0.625967	0.00762248	0.173032
ENSRNOG00000028422	Rmnd5a	0.688383	0.00764657	0.173302
ENSRNOG00000051680	Ccdc186	0.488779	0.00772894	0.174104
ENSRNOG00000006146	Trim54	1.59844	0.00773405	0.174104
ENSRNOG00000005114	Tmem74	0.867467	0.00776431	0.174104
ENSRNOG00000051406	7SK	1.10533	0.00776758	0.174104
ENSRNOG00000013072	Plxna4a	0.452639	0.00778658	0.174255
ENSRNOG00000019305	Sh3tc2	-0.907499	0.00794016	0.176858
ENSRNOG00000013314	Avl9	0.69057	0.00796766	0.176917
ENSRNOG00000021644	Slc15a3	-1.23206	0.00805462	0.178569
ENSRNOG00000001928	Il1rap	0.550392	0.00812806	0.179638
ENSRNOG00000037340	Epha10	-0.662552	0.00820595	0.180377
ENSRNOG00000004118	Frmpd4	0.628046	0.00824214	0.180377
ENSRNOG00000005215	Klhl4	0.495449	0.00827764	0.180377
ENSRNOG00000013045	Setd7	0.597907	0.00830275	0.180377
ENSRNOG00000009872	Kcnh2	-0.378173	0.00831341	0.180377
ENSRNOG00000024135	Zmat1	-0.404708	0.00833099	0.180377
ENSRNOG00000004155	Samd14	-0.465926	0.00834854	0.180377
ENSRNOG00000018602	Camta1	0.597047	0.00838632	0.180377
ENSRNOG00000050450	LOC100911951	0.856639	0.00839379	0.180377
ENSRNOG00000016825	Cd3eap	-0.448801	0.00840138	0.180377
ENSRNOG00000007034	Hipk2	1.2627	0.00844704	0.180872
ENSRNOG00000008865	Stac	-1.29606	0.00850509	0.181222
ENSRNOG00000002303	Kcnj12	0.382885	0.00850534	0.181222
ENSRNOG00000053582	AC099089.1	-1.49824	0.00863109	0.182265
ENSRNOG00000015636	Wdr34	-0.443978	0.00866857	0.182577
ENSRNOG00000018935	AABR07001497.1	-0.60472	0.00867155	0.182577
ENSRNOG00000012083	St6galnac2	-1.68852	0.0087293	0.183057
ENSRNOG00000036918	Mettl20	-0.877929	0.00873132	0.183057
ENSRNOG00000007564	Evc	-0.547682	0.00878533	0.183615
ENSRNOG00000021217	Itga10	-1.09706	0.00880273	0.183708
ENSRNOG00000034221	Cfap126	-1.69058	0.00885493	0.183942
ENSRNOG00000025012	Chat	-0.597468	0.00887993	0.183942
ENSRNOG00000004786	Cyp4f1	-0.720594	0.00888508	0.183942
ENSRNOG00000025518	Lrrc16b	-0.405401	0.00888707	0.183942
ENSRNOG00000014135	Rab11fip4	0.390141	0.00899554	0.184753
ENSRNOG00000001714	Atp13a4	-0.512649	0.00920437	0.187662
ENSRNOG00000033809	Mlh1	0.498985	0.00926963	0.187971
ENSRNOG00000020420	Pklr	-1.66419	0.00927112	0.187971
ENSRNOG00000002026	Dnajc28	0.475643	0.00931994	0.188419
ENSRNOG00000031643	Dchs1	-0.542182	0.00935293	0.188556
ENSRNOG00000014322	Kazn	0.401614	0.00940075	0.189252
ENSRNOG00000052219	Gm2a	-0.412013	0.00945776	0.19013
ENSRNOG00000061544	Spock2	0.555668	0.00951098	0.190662
ENSRNOG00000005191	Trim44	0.664724	0.0096703	0.192325
ENSRNOG00000057514	AABR07015080.1	0.977433	0.00969118	0.19234
ENSRNOG00000045846	Rfx2	-0.641381	0.0097106	0.19234
ENSRNOG00000007528	Kcnh7	0.93816	0.0097268	0.19234
ENSRNOG00000005578	Zbtb44	0.603121	0.00981929	0.19277
ENSRNOG00000046460	Tatdn3	-0.407074	0.00987565	0.193495
ENSRNOG00000009972	Rara	-0.389819	0.00993131	0.19393
ENSRNOG00000014343	Anln	0.605204	0.00998888	0.194006
ENSRNOG00000037607	LOC100911575	2.05274	0.010012	0.194006
ENSRNOG00000013326	Hmbox1	0.75141	0.0100263	0.194006
ENSRNOG00000038572	Ncapg	1.0758	0.0100322	0.194006
ENSRNOG00000026458	Tbccd1	0.46147	0.010133	0.195689
ENSRNOG00000050156	AABR07063425.2	0.687826	0.0101763	0.196175
ENSRNOG00000015903	Add2	0.442844	0.0101857	0.196175
ENSRNOG00000012455	Tardbp	0.391432	0.0103831	0.197394
ENSRNOG00000026793	Nt5dc3	0.57851	0.0104168	0.197394
ENSRNOG00000009611	Bricd5	-0.981144	0.0104252	0.197394
ENSRNOG00000002916	Car4	-0.537516	0.0105166	0.197907
ENSRNOG00000027697	Nmnat2	0.420003	0.0105231	0.197907
ENSRNOG00000010053	Calcr	-0.736415	0.0105334	0.197907
ENSRNOG00000016977	Calb2	-1.30309	0.0105412	0.197907
ENSRNOG00000020465	Ripk3	-1.36577	0.0105538	0.197907
ENSRNOG00000006569	Itgb8	0.851366	0.0106093	0.198493
ENSRNOG00000060308	A230083G16Rik	-1.14567	0.0106518	0.198493
ENSRNOG00000055608	Zfp94	0.430605	0.0106547	0.198493
ENSRNOG00000008720	Wbp1	2.53969	0.0106887	0.198866
ENSRNOG00000016046	Hecw1	0.578531	0.0107335	0.199439
ENSRNOG00000002736	Rabgap1l	0.590769	0.0107475	0.199439
ENSRNOG00000016779	Fam120a	0.384133	0.0108635	0.201026
ENSRNOG00000004281	Cobl	0.382802	0.0108933	0.201026
ENSRNOG00000061272	AABR07011996.1	-0.396086	0.0110262	0.202498
ENSRNOG00000004076	Pms1	0.443129	0.0110526	0.202618
ENSRNOG00000007706	Prkaa2	0.751003	0.0110669	0.202618
ENSRNOG00000002607	Sox9	-0.575549	0.0111173	0.202816
ENSRNOG00000003929	Pcdh19	0.855461	0.0111258	0.202816
ENSRNOG00000004696	Arhgap5	0.466827	0.0111522	0.202816
ENSRNOG00000014871	Zic4	-0.981416	0.011199	0.202904
ENSRNOG00000047261	LOC100911918	1.60246	0.0112157	0.202904
ENSRNOG00000050061	Mcart1	0.953635	0.0112229	0.202904
ENSRNOG00000055936	Trnp1	0.38184	0.0112356	0.202904
ENSRNOG00000006283	LOC100360491	-0.525536	0.0113438	0.203853
ENSRNOG00000008625	Rimkla	0.401253	0.0113873	0.203853
ENSRNOG00000032339	Rasl12	-0.586046	0.0114084	0.203853
ENSRNOG00000004978	Prkacb	0.55235	0.0114775	0.203853
ENSRNOG00000021265	Cds2	0.704175	0.0114853	0.203853
ENSRNOG00000010352	Dnajc3	0.428942	0.0114867	0.203853
ENSRNOG00000015822	Klf13	0.614876	0.0115406	0.204554
ENSRNOG00000023130	Lyplal1	-0.50992	0.0115833	0.205027
ENSRNOG00000003522	Mr1	-0.953113	0.0115985	0.205027
ENSRNOG00000000873	Brs3	-1.33632	0.0116213	0.205027
ENSRNOG00000032846	RGD1306001	-0.529002	0.0116555	0.205078
ENSRNOG00000021433	Arhgef39	-1.10072	0.0117447	0.205864
ENSRNOG00000031721	Dnajc30	-0.435293	0.0117729	0.205906
ENSRNOG00000054339	SNORA70	0.957294	0.0117873	0.205906
ENSRNOG00000021095	Fxyd3	-1.07214	0.011844	0.205946
ENSRNOG00000046756	AABR07051241.1	-0.899038	0.0118501	0.205946
ENSRNOG00000033837	Cdh9	0.473389	0.0118506	0.205946
ENSRNOG00000019447	Ecel1	-0.552472	0.011929	0.206803
ENSRNOG00000053706	Lonrf1	0.494806	0.0120001	0.207196
ENSRNOG00000005209	Spred1	0.616615	0.0120244	0.207196
ENSRNOG00000009870	Tmem88	-1.21576	0.0121128	0.208087
ENSRNOG00000047250	Gmfb	0.467929	0.01212	0.208087
ENSRNOG00000013850	Hes5	-0.448199	0.0121624	0.20841
ENSRNOG00000054011	Tbc1d8b	0.428497	0.0121779	0.20841
ENSRNOG00000008989	Cryl1	-0.444	0.0122173	0.20841
ENSRNOG00000005985	Kcnma1	0.411219	0.0122237	0.20841
ENSRNOG00000056332	Fam73a	0.467011	0.0122286	0.20841
ENSRNOG00000011675	Zfp40	-0.386772	0.0122511	0.20841
ENSRNOG00000023664	Lepr	0.977674	0.0122706	0.20841
ENSRNOG00000016289	Bmpr1b	0.958486	0.0123926	0.208559
ENSRNOG00000024693	Zfp831	0.498836	0.0124336	0.208559
ENSRNOG00000060599	Gabrb3	0.504472	0.012491	0.208559
ENSRNOG00000005409	Lrrc9	-1.25541	0.0125132	0.208559
ENSRNOG00000009388	Sptssb	0.533404	0.0125138	0.208559
ENSRNOG00000000778	Znrd1as1	-0.690209	0.0125405	0.208759
ENSRNOG00000001011	Fam101a	-1.58034	0.0127148	0.211166
ENSRNOG00000046851	Cecr6	0.551089	0.0128509	0.212393
ENSRNOG00000001142	Prkab1	-0.389702	0.0128982	0.212393
ENSRNOG00000014092	Paip2b	0.41231	0.0129422	0.212393
ENSRNOG00000059928	AC097038.1	-1.5825	0.0130117	0.213114
ENSRNOG00000017330	Gm9905	-1.336	0.0133536	0.216831
ENSRNOG00000042679	Lcor	0.527288	0.0134007	0.216831
ENSRNOG00000012290	Gchfr	-0.962826	0.0134062	0.216831
ENSRNOG00000012878	Atp7b	-0.650833	0.0135124	0.217179
ENSRNOG00000008001	Rab3b	-0.560208	0.0135339	0.217179
ENSRNOG00000014971	Mas1	1.10774	0.0135341	0.217179
ENSRNOG00000015371	Foxh1	-1.5684	0.0135941	0.217342
ENSRNOG00000032490	Cdh7	0.456947	0.0136059	0.217342
ENSRNOG00000014964	Hp	-0.593078	0.0136796	0.218072
ENSRNOG00000001265	Mad1l1	-0.424065	0.0136894	0.218072
ENSRNOG00000039252	Gm10644	-1.49674	0.0137028	0.218072
ENSRNOG00000038406	Tmem132b	0.791906	0.0137391	0.218072
ENSRNOG00000037221	Tipinl1	-0.808267	0.0137434	0.218072
ENSRNOG00000020322	Asb1	0.49448	0.0137767	0.218216
ENSRNOG00000053060	Zfc3h1	0.390284	0.0138029	0.218216
ENSRNOG00000009019	Slc6a6	0.604724	0.0138738	0.218216
ENSRNOG00000026157	RGD1562200	0.711544	0.0138966	0.218216
ENSRNOG00000011358	Hipk3	0.586327	0.0139095	0.218216
ENSRNOG00000004022	Klhdc9	-0.670726	0.0139879	0.218525
ENSRNOG00000049532	AC142126.2	0.721674	0.0140023	0.218525
ENSRNOG00000052017	AABR07065559.1	-0.74359	0.0140389	0.218856
ENSRNOG00000003400	Fmo4	-0.829629	0.0141052	0.219649
ENSRNOG00000013441	Gnrh1	-1.55167	0.0141559	0.220136
ENSRNOG00000010859	Zyg11b	0.711556	0.0141674	0.220136
ENSRNOG00000016921	Klhl11	0.765098	0.0142205	0.220541
ENSRNOG00000010457	Vash1	0.428009	0.0142494	0.220688
ENSRNOG00000051528	Ddx11	0.496146	0.0142766	0.220868
ENSRNOG00000002833	Gsk3b	0.650383	0.0143233	0.221067
ENSRNOG00000011775	Mfap3l	0.438529	0.014336	0.221067
ENSRNOG00000050104	Clip3	2.02608	0.0144708	0.22253
ENSRNOG00000047211	Fzd3	0.713025	0.0145195	0.22253
ENSRNOG00000013057	Prc1	-0.64962	0.0145262	0.22253
ENSRNOG00000007006	Slc3a1	-1.37174	0.0146383	0.223548
ENSRNOG00000008336	Tnfrsf11b	-0.477928	0.0146601	0.223641
ENSRNOG00000011066	2024-03-06	0.510295	0.014688	0.223828
ENSRNOG00000058560	Col2a1	-0.636168	0.0147568	0.224112
ENSRNOG00000014064	Ctsh	-0.52003	0.0148264	0.224494
ENSRNOG00000015622	Fbxo4	0.600538	0.0148264	0.224494
ENSRNOG00000051245	Rn60_X_0713.5	-1.15358	0.0148611	0.224662
ENSRNOG00000058470	Col12a1	0.569534	0.0148919	0.224768
ENSRNOG00000008444	Cbl	0.81184	0.0149693	0.225166
ENSRNOG00000015618	Wnt5a	-0.874052	0.0149815	0.225166
ENSRNOG00000015409	LOC100911959	0.574596	0.0150753	0.225969
ENSRNOG00000014373	Trim66	0.763979	0.0150826	0.225969
ENSRNOG00000007302	Fbn1	-0.440123	0.0151098	0.226139
ENSRNOG00000025115	Exph5	0.808681	0.0151924	0.226898
ENSRNOG00000013953	Ntrk1	-0.676551	0.0152498	0.22704
ENSRNOG00000006359	Galk1	-0.394596	0.0153844	0.227587
ENSRNOG00000054360	Tspan11	-0.709812	0.0154009	0.227587
ENSRNOG00000007238	LOC297756	0.858756	0.0154212	0.227587
ENSRNOG00000014215	Klf9	0.45534	0.0154624	0.227587
ENSRNOG00000001854	Tmtc1	0.503308	0.0155334	0.228166
ENSRNOG00000014642	Morn1	-0.414652	0.0155582	0.228166
ENSRNOG00000057059	AABR07018857.1	0.427084	0.0155647	0.228166
ENSRNOG00000059008	Socs7	0.513468	0.0155719	0.228166
ENSRNOG00000047295	Prr22	-0.777989	0.0156083	0.228224
ENSRNOG00000020486	Bcl2l12	-0.714521	0.0156484	0.228224
ENSRNOG00000024428	Kif20a	-1.00405	0.0156561	0.228224
ENSRNOG00000016183	Ipp	0.545957	0.0157326	0.228492
ENSRNOG00000058388	Zfp36	0.469906	0.0157664	0.228516
ENSRNOG00000002319	Tsn	0.50846	0.0158765	0.228753
ENSRNOG00000033654	LOC501038	0.978191	0.015896	0.228753
ENSRNOG00000031576	Zfp455	-0.563238	0.0159365	0.228753
ENSRNOG00000001724	Atp13a3	1.19005	0.0159583	0.228753
ENSRNOG00000016147	Slc17a6	-0.587973	0.0160261	0.229477
ENSRNOG00000016225	Fgd3	-0.566232	0.0161206	0.230245
ENSRNOG00000014061	Dusp5	-0.709896	0.0161422	0.230245
ENSRNOG00000008015	Fos	-0.605493	0.0162371	0.230379
ENSRNOG00000055293	Ptprb	0.596997	0.0162414	0.230379
ENSRNOG00000051989	AABR07069227.1	-0.458042	0.016251	0.230379
ENSRNOG00000016980	Qprt	-1.1518	0.0163257	0.231207
ENSRNOG00000028708	Ntsr1	-0.930382	0.0163843	0.231598
ENSRNOG00000059373	AC127013.1	1.22365	0.0164145	0.231598
ENSRNOG00000006967	Xiap	0.708664	0.0164184	0.231598
ENSRNOG00000004932	Sel1l3	0.631698	0.0166625	0.234274
ENSRNOG00000002790	Abcb7	0.566058	0.0166739	0.234274
ENSRNOG00000011863	Gins3	0.41888	0.016721	0.2346
ENSRNOG00000016737	Tcerg1l	-0.68157	0.0167301	0.2346
ENSRNOG00000059702	Tex9	-0.416611	0.0168135	0.235148
ENSRNOG00000015088	Prune2	0.443884	0.0168507	0.235148
ENSRNOG00000028996	Krt1	-0.584701	0.0169516	0.236078
ENSRNOG00000053574	Gm17296	0.465992	0.0170135	0.236709
ENSRNOG00000020714	Trpm4	0.637145	0.0170344	0.236769
ENSRNOG00000021241	Gfra4	-0.480251	0.0171117	0.237195
ENSRNOG00000056518	SNORA71	1.58072	0.0171231	1
ENSRNOG00000003258	Cdc73	0.536536	0.0171713	0.237195
ENSRNOG00000013564	Dok3	0.484248	0.0171743	0.237195
ENSRNOG00000014232	P2ry1	0.518705	0.0171818	0.237195
ENSRNOG00000036700	Fscn2	-1.68999	0.0172629	1
ENSRNOG00000056216	Casp7	-0.416718	0.0172774	0.238285
ENSRNOG00000012347	Gata2	0.533311	0.017337	0.238414
ENSRNOG00000004828	Acvr1c	1.0338	0.0174795	0.238527
ENSRNOG00000011857	Mtpn	0.413484	0.017486	0.238527
ENSRNOG00000028566	Pld4	-0.419256	0.0174899	0.238527
ENSRNOG00000027606	Neurl1b	0.650646	0.0175109	0.238527
ENSRNOG00000048597	Pak2	1.27347	0.0175119	0.238527
ENSRNOG00000033545	AY172581.21	-1.09719	0.0175296	0.238527
ENSRNOG00000023633	Crabp1	-0.528756	0.017634	0.239719
ENSRNOG00000010473	Cand2	-0.433255	0.0177932	0.241421
ENSRNOG00000055533	4933428G20Rik	-1.68815	0.0178578	1
ENSRNOG00000005669	Car8	0.436308	0.0179586	0.243201
ENSRNOG00000006470	Camk1g	-0.426141	0.0180069	0.243455
ENSRNOG00000014172	Npy5r	0.542998	0.0180696	0.244009
ENSRNOG00000018012	Tulp4	0.540209	0.0182674	0.245283
ENSRNOG00000006980	Vcpip1	0.448721	0.0183947	0.246063
ENSRNOG00000005932	Megf9	0.400561	0.0184198	0.246168
ENSRNOG00000035476	Mir212	-1.36287	0.0185292	0.247272
ENSRNOG00000000582	LOC100911156	-0.632134	0.0185372	0.247272
ENSRNOG00000019288	Ogfod1	0.525033	0.0185607	0.247335
ENSRNOG00000020481	Pafah1b3	-0.490857	0.0187019	0.247972
ENSRNOG00000018086	Slc22a8	-0.682444	0.0187116	0.247972
ENSRNOG00000008492	Ccdc19	-1.21982	0.0187793	0.248407
ENSRNOG00000003038	Sft2d2	0.437474	0.0189655	0.250172
ENSRNOG00000004753	Napb	0.441191	0.0190133	0.25057
ENSRNOG00000029980	Zbtb16	0.70304	0.0191146	0.251285
ENSRNOG00000008676	Emp1	0.618179	0.0191249	0.251285
ENSRNOG00000057384	Nfatc2ip	0.577006	0.0192252	0.251963
ENSRNOG00000060179	Gpc3	-0.669573	0.0194559	0.253369
ENSRNOG00000009117	Otub2	0.44037	0.0194853	0.253369
ENSRNOG00000009673	Dhrs13	-0.43955	0.0195682	0.253887
ENSRNOG00000020468	Stard4	0.485733	0.0196068	0.254028
ENSRNOG00000043596	AABR07054451.1	-1.06594	0.0196462	0.254028
ENSRNOG00000015848	Lyrm5	-0.702181	0.0196505	0.254028
ENSRNOG00000025408	Duxbl1	-0.432139	0.019792	0.255302
ENSRNOG00000052038	Haus8	-0.504551	0.0198162	0.255302
ENSRNOG00000043466	Ankub1	0.979166	0.0198609	0.255302
ENSRNOG00000020415	Ramp2	-0.562362	0.0199019	0.255302
ENSRNOG00000047280	Cttn	1.18157	0.019917	0.255302
ENSRNOG00000005206	Kcnq3	0.604026	0.0199248	0.255302
ENSRNOG00000009346	Zbtb26	0.644481	0.0199587	0.255302
ENSRNOG00000038319	Akr1c19	-0.635352	0.0199641	0.255302
ENSRNOG00000028356	Chchd10	-1.84725	0.0199918	0.255302
ENSRNOG00000053592	AABR07050646.1	1.21311	0.0200195	0.255302
ENSRNOG00000011460	Arfgef3	0.631065	0.0200926	0.255474
ENSRNOG00000012573	Dlgap2	0.389843	0.0201033	0.255474
ENSRNOG00000011300	AABR07031193.1	-1.59214	0.0201253	0.255524
ENSRNOG00000050071	Cdc45	-0.709746	0.0202222	0.256141
ENSRNOG00000020652	Tgfb1	-0.404011	0.020293	0.256509
ENSRNOG00000027026	Jazf1	0.406166	0.0203379	0.256849
ENSRNOG00000022796	Fgfbp3	-0.427337	0.0204469	0.257769
ENSRNOG00000029663	Il1rapl1	0.928074	0.0204759	0.257906
ENSRNOG00000014859	Rnf152	0.591373	0.0205758	0.258523
ENSRNOG00000023140	Pnldc1	0.771517	0.0206045	0.258523
ENSRNOG00000012103	Nmbr	1.30045	0.0206347	0.258534
ENSRNOG00000001573	Usp25	0.392879	0.020696	0.258781
ENSRNOG00000001864	Tmem191c	-0.717073	0.0207076	0.258781
ENSRNOG00000058166	Vps13b	0.889848	0.0208037	0.259508
ENSRNOG00000010658	Cth	-0.712162	0.020931	0.260184
ENSRNOG00000018358	Nt5dc2	-0.564259	0.0210328	0.260647
ENSRNOG00000042445	Myo15b	-0.759276	0.0211414	0.260647
ENSRNOG00000005830	Fam19a4	-1.06478	0.0211417	0.260647
ENSRNOG00000004307	Tor3a	0.609963	0.0211633	0.260647
ENSRNOG00000005332	Csdc2	-0.483905	0.021173	0.260647
ENSRNOG00000004947	LOC100364912	0.958849	0.0212047	0.260647
ENSRNOG00000046139	Syt14	0.664298	0.0212439	0.260647
ENSRNOG00000046790	Irs4	-1.45962	0.0212721	0.260647
ENSRNOG00000025005	RGD1560672	-1.19153	0.0213143	0.260647
ENSRNOG00000036964	Ralgapa2	0.554506	0.0213382	0.260647
ENSRNOG00000020155	Mapk8	0.449336	0.0213562	0.260647
ENSRNOG00000014786	Ccne1	0.537934	0.0213665	0.260647
ENSRNOG00000004269	Myt1l	0.421965	0.021378	0.260647
ENSRNOG00000014336	Mcm5	-1.00976	0.0213925	0.260647
ENSRNOG00000059851	Nxpe4	-0.960647	0.0215035	0.261086
ENSRNOG00000015794	Fam83d	0.593439	0.0215627	0.261415
ENSRNOG00000010076	Pkp1	-0.812633	0.0215925	0.261555
ENSRNOG00000008312	Stra6	-0.655162	0.0216739	0.261872
ENSRNOG00000016244	Mical2	0.475251	0.0217674	0.262391
ENSRNOG00000002052	Ccdc80	-0.64289	0.0217718	0.262391
ENSRNOG00000010484	Zdhhc21	0.533658	0.0217814	0.262391
ENSRNOG00000042333	Dnal1	0.498641	0.0217906	0.262391
ENSRNOG00000018812	Rpp25	-0.684397	0.0218412	0.262556
ENSRNOG00000013884	Psd3	0.599959	0.021993	0.264157
ENSRNOG00000026420	Iqcg	-1.13293	0.0221081	0.264638
ENSRNOG00000019961	Tcte1	-0.523315	0.022126	0.264638
ENSRNOG00000002852	Myo19	-0.481362	0.0221723	0.264692
ENSRNOG00000043098	Mt2A	-0.603733	0.0221863	0.264692
ENSRNOG00000061373	Loxl3	-0.557513	0.0222983	0.265449
ENSRNOG00000004412	Mtbp	-1.23804	0.0223965	0.266279
ENSRNOG00000056150	Purb	0.517995	0.0224316	0.266279
ENSRNOG00000009047	Sln	1.60824	0.0224644	1
ENSRNOG00000009542	Kcnh5	1.2696	0.0224785	0.26659
ENSRNOG00000051100	Rn60_13_0829.4	0.388717	0.0225414	0.266915
ENSRNOG00000003543	Gpr143	-1.1643	0.022827	0.269162
ENSRNOG00000004317	Vipr2	-1.11077	0.0228604	0.269162
ENSRNOG00000028215	Nup160	0.412111	0.0228827	0.269164
ENSRNOG00000015318	Heyl	-0.405088	0.0230771	0.27078
ENSRNOG00000022189	Htatip2	0.447285	0.0231088	0.270859
ENSRNOG00000009590	Stox2	0.557853	0.0231353	0.270859
ENSRNOG00000009227	Aplnr	-1.0956	0.0231525	0.270859
ENSRNOG00000006723	Itga11	0.66823	0.0232112	0.270859
ENSRNOG00000003260	Nr1i3	-1.55852	0.0232512	1
ENSRNOG00000032401	RGD1564447	1.26921	0.0233929	0.271956
ENSRNOG00000007323	Ric8b	0.45221	0.0234156	0.271956
ENSRNOG00000043341	Zfp51	-0.412323	0.0234433	0.271956
ENSRNOG00000011387	Tet3	0.452438	0.0234831	0.271956
ENSRNOG00000009037	Sulf1	0.382257	0.0235539	0.271956
ENSRNOG00000018906	Ghdc	-0.589866	0.023592	0.271956
ENSRNOG00000015157	Smtnl2	-1.35079	0.0236108	0.271956
ENSRNOG00000020372	Hdac4	0.382296	0.0237924	0.272823
ENSRNOG00000010065	Dgkh	0.884785	0.0238071	0.272823
ENSRNOG00000004720	Kcnj2	0.737022	0.0238558	0.273127
ENSRNOG00000005869	AABR07017110.1	0.564358	0.023872	0.273127
ENSRNOG00000010888	Ankrd33b	0.408999	0.0239181	0.273215
ENSRNOG00000000658	Acacb	-0.539249	0.0241305	0.274759
ENSRNOG00000007705	Kcnj10	0.562432	0.0242093	0.275216
ENSRNOG00000050378	Pcdha3	0.839373	0.0243146	0.275753
ENSRNOG00000032381	Naglu	-0.412036	0.0245389	0.276799
ENSRNOG00000025558	Palm2	0.587938	0.0246073	0.276927
ENSRNOG00000015588	Nol3	-0.396855	0.0246145	0.276927
ENSRNOG00000022932	Serhl2	-0.624099	0.0247757	0.277664
ENSRNOG00000009596	Zswim8	0.918671	0.0248724	0.27809
ENSRNOG00000057943	AABR07058884.2	1.03394	0.0249653	0.278514
ENSRNOG00000007439	Unc13d	0.59438	0.024969	0.278514
ENSRNOG00000004094	Ptger1	-0.753661	0.0250197	0.278861
ENSRNOG00000025938	Lin28b	1.22616	0.0250483	1
ENSRNOG00000001130	Nos1	0.547528	0.0250915	0.279284
ENSRNOG00000061832	Slc35a3	0.574913	0.025123	0.279284
ENSRNOG00000028358	Edem3	0.585371	0.0251649	0.279284
ENSRNOG00000026120	Fam8a1	0.508934	0.0253208	0.280242
ENSRNOG00000038200	Rttn	0.392152	0.0254103	0.280593
ENSRNOG00000018310	Eno4	-0.485156	0.0254117	0.280593
ENSRNOG00000049456	Slc35f3	0.490837	0.0255573	0.281076
ENSRNOG00000017854	Ucp2	-0.386187	0.0256566	0.281334
ENSRNOG00000012490	LOC100910792	0.830614	0.0257415	0.282025
ENSRNOG00000005697	Slc6a11	-0.533779	0.0257593	0.282025
ENSRNOG00000015419	Spem1	-0.717848	0.0258049	0.282171
ENSRNOG00000023896	Dusp6	0.399673	0.0258342	0.282193
ENSRNOG00000042340	LOC679894	0.477801	0.0259565	0.283122
ENSRNOG00000053040	AC094643.2	-0.41655	0.0259601	0.283122
ENSRNOG00000042496	Cyp4f17	-0.673813	0.0259789	0.283122
ENSRNOG00000056421	AABR07052897.2	-0.881792	0.0262711	0.285869
ENSRNOG00000016889	Fancc	-0.721342	0.0263528	0.286386
ENSRNOG00000021507	LOC100910839	0.461481	0.0263588	0.286386
ENSRNOG00000053813	Nkap	0.512991	0.0265328	0.287617
ENSRNOG00000060129	Zfp655	0.619936	0.0266222	0.288367
ENSRNOG00000030213	Vps13c	0.390203	0.0266807	0.288561
ENSRNOG00000024832	Gpr158	0.447472	0.0267455	0.288605
ENSRNOG00000042519	Peak1	0.523736	0.0268095	0.289076
ENSRNOG00000053309	Tubd1	0.597004	0.0268576	0.289204
ENSRNOG00000025278	Scai	0.897818	0.0269812	0.289829
ENSRNOG00000052129	Nwd1	0.45075	0.0271318	0.290569
ENSRNOG00000001117	Fbxl18	0.777952	0.0271718	0.290779
ENSRNOG00000020501	Tjp3	-0.637347	0.0271993	0.290855
ENSRNOG00000000815	Smpdl3a	-0.391561	0.0273821	0.291936
ENSRNOG00000001860	Ccdc116	-0.953393	0.0274484	0.292225
ENSRNOG00000048353	Apeg3	-1.13163	0.0275212	0.292476
ENSRNOG00000014366	Shc3	0.598271	0.0276022	0.292526
ENSRNOG00000039496	Plp2	-0.758501	0.0277038	0.292908
ENSRNOG00000019549	Akap12	-0.517574	0.0277206	0.292908
ENSRNOG00000012301	RGD1310371	-1.02722	0.0278025	0.293
ENSRNOG00000016038	Mgmt	-0.759352	0.0278175	0.293
ENSRNOG00000016292	Pdzd9	-1.02764	0.0278255	0.293
ENSRNOG00000003657	Pkmyt1	-0.714732	0.0279239	0.293
ENSRNOG00000007576	Zfp597	0.672826	0.0279758	0.293
ENSRNOG00000043137	RGD1560608	-1.37581	0.0282582	0.29458
ENSRNOG00000057616	Ptch2	-0.705515	0.0283036	0.29458
ENSRNOG00000004606	Meis1	-0.502311	0.0283073	0.29458
ENSRNOG00000029184	Epha6	0.562181	0.0284222	0.295496
ENSRNOG00000004218	Klhl28	0.493138	0.0287376	0.296632
ENSRNOG00000003434	Trove2	0.716038	0.0288313	0.296632
ENSRNOG00000013090	Gadd45g	-0.400883	0.0288808	0.296632
ENSRNOG00000003614	Mgat5	0.538943	0.0289003	0.296632
ENSRNOG00000004117	Kcnv1	0.443955	0.0289067	0.296632
ENSRNOG00000061899	BC030336	0.631947	0.0290925	0.297895
ENSRNOG00000015807	Pyroxd2	-0.40614	0.0291953	0.298304
ENSRNOG00000005872	Tcf7	-0.693279	0.0292504	0.298393
ENSRNOG00000004150	Slc9a7	0.772726	0.0292736	0.298393
ENSRNOG00000016429	Grm5	0.504756	0.0292865	0.298393
ENSRNOG00000028801	Gsap	-1.53141	0.0292879	0.298393
ENSRNOG00000006893	Ppm1k	0.401356	0.0293283	0.29859
ENSRNOG00000000920	Phkg1	-0.547015	0.0293635	0.298736
ENSRNOG00000059865	AC118794.1	-1.37844	0.0294644	0.299548
ENSRNOG00000024964	Nufip2	0.68097	0.0295099	0.299796
ENSRNOG00000049882	Adcyap1	1.04594	0.0297763	0.301427
ENSRNOG00000012562	Grin3b	-0.824906	0.0298996	0.301678
ENSRNOG00000057978	AABR07028997.1	-0.590256	0.029925	0.301678
ENSRNOG00000035546	Mir421	1.13983	0.0299277	0.301678
ENSRNOG00000005366	Fam98b	0.965486	0.0299283	0.301678
ENSRNOG00000013694	Ntng2	0.645613	0.0299912	0.301927
ENSRNOG00000020603	Angptl6	-1.0091	0.0300442	0.301991
ENSRNOG00000006110	Jph1	0.390548	0.030113	0.302469
ENSRNOG00000021395	LOC100363452	0.407703	0.0301999	0.303084
ENSRNOG00000005451	Dnah11	-0.854565	0.0303045	0.303322
ENSRNOG00000016384	Pik3cb	0.447843	0.0305413	0.305048
ENSRNOG00000024917	Als2cr12	-0.808077	0.0306403	0.305429
ENSRNOG00000012259	Il22ra2	0.731213	0.0309331	0.306081
ENSRNOG00000014048	Cyld	0.396326	0.0310387	0.306574
ENSRNOG00000002863	Cacna1e	0.476743	0.0311759	0.307503
ENSRNOG00000010996	Mob1b	0.493788	0.0313975	0.308281
ENSRNOG00000008992	Grik3	0.405769	0.031413	0.308281
ENSRNOG00000033520	RGD1562063	0.72203	0.0314281	0.308281
ENSRNOG00000027296	LOC102552796	0.710377	0.0315577	0.308885
ENSRNOG00000025120	Gli1	-0.58537	0.0315875	0.308885
ENSRNOG00000013389	Rgs7bp	0.494181	0.0317042	0.309709
ENSRNOG00000024259	Tmem54	-1.0722	0.0317628	0.310069
ENSRNOG00000023109	Icoslg	-0.428174	0.0318613	0.310817
ENSRNOG00000009482	Emx2	0.403457	0.0322135	0.312981
ENSRNOG00000001873	P2rx6	-0.925256	0.0322151	0.312981
ENSRNOG00000013975	RGD1562948	-0.985113	0.0323493	0.313216
ENSRNOG00000059973	AABR07046763.1	-1.68861	0.0324504	1
ENSRNOG00000021712	Rcbtb1	0.395841	0.0325675	0.313593
ENSRNOG00000014076	Mbnl1	0.599661	0.0325865	0.313593
ENSRNOG00000001329	Gjc3	0.797499	0.0326489	0.313737
ENSRNOG00000024294	AABR07019083.1	0.692842	0.0328261	0.314032
ENSRNOG00000020039	Slc5a2	-1.15654	0.0328307	0.314032
ENSRNOG00000021272	Mcm8	-0.501142	0.0328872	0.314075
ENSRNOG00000003997	Pld5	0.648397	0.0329897	0.314075
ENSRNOG00000047686	AABR07049887.1	-0.445136	0.0330469	0.314409
ENSRNOG00000061680	SNORA19	0.831903	0.0332128	0.315498
ENSRNOG00000032919	Zfp105	-0.380049	0.0332279	0.315498
ENSRNOG00000020346	Best1	-0.882112	0.0334925	0.316533
ENSRNOG00000016316	Mcm2	-0.459637	0.0335554	0.316727
ENSRNOG00000017326	Ctbp2	-0.519182	0.0335839	0.316727
ENSRNOG00000017707	Abi2	0.487079	0.0335879	0.316727
ENSRNOG00000060635	AABR07052897.3	0.605675	0.0336226	0.316727
ENSRNOG00000023366	Styxl1	-0.62658	0.0337021	0.31725
ENSRNOG00000008307	Nanp	0.38594	0.0337724	0.317492
ENSRNOG00000028064	Fhad1	-1.58368	0.0338606	0.318065
ENSRNOG00000059641	AC139445.1	0.662034	0.0339463	0.318065
ENSRNOG00000037227	Yes1	0.554295	0.0339833	0.318065
ENSRNOG00000025889	Gnas	-0.550316	0.034137	0.319023
ENSRNOG00000053537	AABR07070131.1	-1.06058	0.0342688	0.31931
ENSRNOG00000045960	Pcdha2	1.00748	0.0342976	0.31931
ENSRNOG00000002473	RGD1307830	0.405597	0.0345849	0.320375
ENSRNOG00000028730	Lcn12	-0.492212	0.0346583	0.3207
ENSRNOG00000001767	RGD1562339	0.535133	0.034677	0.3207
ENSRNOG00000005505	Wbp11	-1.41599	0.0347899	0.320712
ENSRNOG00000027238	Jrk	-0.417683	0.0348808	0.321125
ENSRNOG00000021814	Tnfrsf25	0.390601	0.0350271	0.321609
ENSRNOG00000010802	Ube3d	-0.520228	0.0351201	0.321945
ENSRNOG00000020212	LOC302999	-0.788761	0.0351416	0.321945
ENSRNOG00000014461	Galns	-0.473481	0.0351735	0.321945
ENSRNOG00000052999	AABR07000738.1	-1.23039	0.035267	1
ENSRNOG00000011566	Cecr2	-0.551715	0.0352713	0.32221
ENSRNOG00000028992	Acan	-0.932284	0.0353397	0.32221
ENSRNOG00000022162	Pbx3	-0.404456	0.0354741	0.322287
ENSRNOG00000024651	Greb1	-0.603988	0.0354949	0.322287
ENSRNOG00000006729	Slc24a4	0.429888	0.0355052	0.322287
ENSRNOG00000011478	Ackr4	-1.44031	0.0355304	1
ENSRNOG00000008644	Nkx2-1	-0.586475	0.0355532	0.322517
ENSRNOG00000010624	Ap3b1	-0.394701	0.0357529	0.323504
ENSRNOG00000031495	Tmem170b	0.821679	0.0360359	0.325031
ENSRNOG00000020538	4732471J01Rik	-1.21604	0.0361032	1
ENSRNOG00000005811	AABR07063544.1	0.563527	0.0362766	0.326375
ENSRNOG00000004713	Kcnj16	-1.30931	0.0363718	0.326819
ENSRNOG00000059662	AABR07004228.1	-1.93799	0.0364754	1
ENSRNOG00000038480	Ppp1r36	-0.465389	0.0365752	0.327851
ENSRNOG00000042686	Trim34	-0.53479	0.0365759	0.327851
ENSRNOG00000057556	Pdzrn3	0.471777	0.0366676	0.327868
ENSRNOG00000051102	Rn60_1_1361.1	0.584117	0.0366724	0.327868
ENSRNOG00000004221	Lgr5	-0.993936	0.0368366	0.328647
ENSRNOG00000007224	LOC500034	0.450696	0.0369439	0.329246
ENSRNOG00000000456	Psmb8	-0.821044	0.0371128	0.330348
ENSRNOG00000023841	Cd99l2	0.750194	0.0371846	0.330574
ENSRNOG00000061085	Fancd2	-0.472008	0.0372261	0.330736
ENSRNOG00000060905	AC111831.2	0.553893	0.0373615	0.330948
ENSRNOG00000057826	Diap2	1.22562	0.0373619	0.330948
ENSRNOG00000038150	RGD1560394	0.42103	0.03764	0.332545
ENSRNOG00000008806	Clip4	0.436474	0.0377837	0.332997
ENSRNOG00000036802	Snhg11	0.622567	0.0379018	0.333203
ENSRNOG00000008173	Sesn3	0.788305	0.0379761	0.333445
ENSRNOG00000047537	LOC100912373	-0.768197	0.0380902	0.333623
ENSRNOG00000038047	Mt1	-0.809706	0.038123	0.333705
ENSRNOG00000014751	Ret	-0.87048	0.0381516	0.333751
ENSRNOG00000014641	Rpl3l	-1.16897	0.0382057	0.333813
ENSRNOG00000015718	RGD1307461	-0.554367	0.0382503	0.333871
ENSRNOG00000016581	Serpinb1a	-1.00084	0.0383109	0.333913
ENSRNOG00000047302	Btbd8	1.14265	0.0384432	1
ENSRNOG00000036911	Bicd1	0.456982	0.0385616	0.334898
ENSRNOG00000018101	Klc3	-0.936386	0.0387653	0.336073
ENSRNOG00000003679	Med13	0.449581	0.0387713	0.336073
ENSRNOG00000051208	Selv	0.952833	0.038882	0.336078
ENSRNOG00000011713	LOC691113	0.597176	0.038951	0.336078
ENSRNOG00000016419	Pdlim5	0.482436	0.0389588	0.336078
ENSRNOG00000010843	Nhlrc3	0.395175	0.0390115	0.336078
ENSRNOG00000013987	Sbno2	-0.418894	0.0390431	0.336078
ENSRNOG00000015781	Ndst3	0.633924	0.0390552	0.336078
ENSRNOG00000006341	Saysd1	0.531218	0.0391112	0.336153
ENSRNOG00000015117	Lrrc39	-1.23708	0.0392054	0.336556
ENSRNOG00000041411	AC097745.1	-1.15187	0.0393181	0.336915
ENSRNOG00000048230	LOC300308	1.0303	0.0393966	0.337019
ENSRNOG00000001728	Fam43a	-0.445396	0.0393981	0.337019
ENSRNOG00000027756	RGD1560175	0.386029	0.039508	0.337196
ENSRNOG00000003680	Gabrb2	0.669217	0.0395461	0.337196
ENSRNOG00000054665	AABR07066861.1	-1.38188	0.0396937	1
ENSRNOG00000001375	Gal3st4	-0.407942	0.0396995	0.33741
ENSRNOG00000026271	Tmem245	0.492135	0.0397845	0.337859
ENSRNOG00000021682	Dcakd	-0.413302	0.0402337	0.340738
ENSRNOG00000052298	AABR07014974.1	1.54885	0.0402433	1
ENSRNOG00000019394	Mpv17l2	-0.486678	0.0403629	0.341143
ENSRNOG00000011621	Hnrnpc	1.46461	0.0407125	0.342509
ENSRNOG00000010019	Fam166a	-1.0888	0.0408104	0.343065
ENSRNOG00000022635	Dlg2	0.447108	0.0408375	0.343065
ENSRNOG00000014420	Rap2b	0.462771	0.0408554	0.343065
ENSRNOG00000056128	Nemf	0.397749	0.0410067	0.343977
ENSRNOG00000015941	Fkbp10	-0.447796	0.0410206	0.343977
ENSRNOG00000034269	Ago3	0.656806	0.0410389	0.343977
ENSRNOG00000013917	Igsf10	-0.626818	0.0412631	0.345063
ENSRNOG00000004458	Ston2	0.801479	0.0413802	0.345174
ENSRNOG00000015347	Trim45	0.385309	0.0413804	0.345174
ENSRNOG00000019574	Cuedc2	-0.462441	0.0413976	0.345174
ENSRNOG00000032788	Dysf	-0.828185	0.0414393	0.345188
ENSRNOG00000048365	LOC100911625	0.546208	0.0416295	0.346071
ENSRNOG00000060831	Clca1	-0.75452	0.0416503	0.346071
ENSRNOG00000053812	Selenbp1	-1.57993	0.0416512	1
ENSRNOG00000018290	Alx3	-1.76351	0.0416952	0.346124
ENSRNOG00000042332	Slc44a5	0.505448	0.0417284	0.346124
ENSRNOG00000047300	Bdkrb2	-1.26442	0.0417351	1
ENSRNOG00000025160	Tmem56	0.69192	0.0418088	0.34637
ENSRNOG00000037960	LOC682489	0.574517	0.0419507	0.34683
ENSRNOG00000043487	RGD1560171	-0.530471	0.0419716	0.34683
ENSRNOG00000037091	AABR07050222.1	-0.680793	0.041982	0.34683
ENSRNOG00000006727	Dtd2	-0.383691	0.0419861	0.34683
ENSRNOG00000011213	Blm	-0.594816	0.0421338	0.347849
ENSRNOG00000047356	Abl1	0.639666	0.0422318	0.348162
ENSRNOG00000059443	Zfp622	-1.91228	0.0422602	0.348162
ENSRNOG00000011854	RGD1563986	0.449281	0.0424436	0.348415
ENSRNOG00000005470	Atxn3	0.389184	0.0425009	0.348415
ENSRNOG00000039504	LOC360919	0.741438	0.0425024	0.348415
ENSRNOG00000003546	Tnfrsf12a	-0.5793	0.0425142	0.348415
ENSRNOG00000017981	Mcm10	-1.27194	0.042578	0.348483
ENSRNOG00000049071	Phyhip	0.518017	0.0426581	0.348795
ENSRNOG00000005450	Lsm11	0.82301	0.0426651	0.348795
ENSRNOG00000008873	Ino80b	1.47694	0.0430044	0.350502
ENSRNOG00000009565	Pdk4	0.773365	0.0430755	0.35054
ENSRNOG00000057760	Stil	-1.17359	0.0431547	0.350969
ENSRNOG00000023837	Mtx3	0.570679	0.0432854	0.350969
ENSRNOG00000017114	Synj2	0.382099	0.0432966	0.350969
ENSRNOG00000052493	AABR07068327.1	0.495536	0.043427	0.351081
ENSRNOG00000009061	RGD1310641	-1.60344	0.0434795	1
ENSRNOG00000014152	Kcnip3	0.391084	0.0435035	0.351081
ENSRNOG00000057862	Rsph1	-0.755109	0.043512	0.351081
ENSRNOG00000012584	Aamdc	-0.396183	0.0436185	0.351509
ENSRNOG00000009660	Enpp6	-0.602967	0.0437527	0.352025
ENSRNOG00000032882	AY172581.19	-0.742072	0.0438261	0.352155
ENSRNOG00000010780	Dlc1	0.42198	0.0438541	0.352155
ENSRNOG00000015746	Kcng4	0.424609	0.0439523	0.352634
ENSRNOG00000017166	Mycbp	-0.445037	0.0440548	0.352921
ENSRNOG00000028329	Zfp438	-0.477936	0.0440872	0.352921
ENSRNOG00000022116	Gjb6	-0.453521	0.0441929	0.353161
ENSRNOG00000038766	Atxn1l	0.5133	0.0442401	0.353161
ENSRNOG00000006076	Steap2	-0.530228	0.0442848	0.353161
ENSRNOG00000003832	Vash2	-0.863324	0.0443118	0.353161
ENSRNOG00000052415	Gstt2	1.04317	0.0443149	0.353161
ENSRNOG00000006469	Cdk2	-0.551108	0.0443157	0.353161
ENSRNOG00000025596	Ago4	0.38771	0.0444781	0.353465
ENSRNOG00000053562	Arx	-0.395441	0.0445307	0.353686
ENSRNOG00000004075	Ccdc42	0.571069	0.0446406	0.353922
ENSRNOG00000006526	Sema3c	-0.413771	0.0446958	0.353922
ENSRNOG00000024838	LOC100359679	1.21526	0.0447886	0.354221
ENSRNOG00000018554	AABR07026797.1	-0.930088	0.0447972	0.354221
ENSRNOG00000001088	Rfc3	-0.449172	0.0450612	0.355913
ENSRNOG00000008005	Akna	-0.581115	0.0451451	0.355993
ENSRNOG00000004328	Deptor	0.656595	0.0454108	0.357484
ENSRNOG00000022919	Chst8	-0.625932	0.0454703	0.357558
ENSRNOG00000015213	Fxn	0.402669	0.0455661	0.358113
ENSRNOG00000003300	Btg2	-0.478241	0.0457364	0.358461
ENSRNOG00000035617	Mir186	0.938564	0.0458594	0.358969
ENSRNOG00000008586	Aldh1l2	-0.905153	0.0458779	0.358969
ENSRNOG00000027540	Fam102b	0.520136	0.0459679	0.358969
ENSRNOG00000019519	Idnk	0.574687	0.0460165	0.358969
ENSRNOG00000010517	Fam126a	0.675386	0.0460166	0.358969
ENSRNOG00000002750	Rc3h1	0.524481	0.0460281	0.358969
ENSRNOG00000055809	Epb4.1l1	0.91231	0.0461712	0.359101
ENSRNOG00000017001	Zfp652	0.385321	0.0462058	0.359133
ENSRNOG00000005165	Smcr8	0.407554	0.0462585	0.359141
ENSRNOG00000013369	Gbx1	-1.0631	0.0462782	0.359141
ENSRNOG00000009734	Akr1b8	0.567696	0.0463969	0.359286
ENSRNOG00000001774	Lrch3	0.408441	0.0465661	0.360075
ENSRNOG00000008155	Dus4l	-0.587174	0.0465771	0.360075
ENSRNOG00000012826	Creb3l2	0.487674	0.0466107	0.360075
ENSRNOG00000008337	Gjd2	-0.506863	0.0466748	0.360075
ENSRNOG00000043068	Tipin	-0.50082	0.0467139	0.360075
ENSRNOG00000007014	Cnksr2	0.413663	0.0468024	0.360075
ENSRNOG00000010696	Neil2	-1.02079	0.0468758	1
ENSRNOG00000043390	Samd12	0.464542	0.0469703	0.360438
ENSRNOG00000029658	Rnf213	-0.433277	0.0470271	0.360487
ENSRNOG00000058096	AABR07021704.1	0.903758	0.0471988	0.361305
ENSRNOG00000007647	Oprk1	0.44939	0.0472841	0.361436
ENSRNOG00000052204	Tbc1d24	0.444529	0.0473713	0.361908
ENSRNOG00000041989	AABR07010030.1	0.3865	0.047547	0.362748
ENSRNOG00000061005	AABR07016572.1	-0.451514	0.0475658	0.362748
ENSRNOG00000006827	Tmem198b	-0.427978	0.0476937	0.362748
ENSRNOG00000008885	Chst11	0.521021	0.0480112	0.36377
ENSRNOG00000010536	Nr2c2	0.461016	0.0481118	0.364152
ENSRNOG00000021463	Ppara	1.11808	0.0482072	0.364152
ENSRNOG00000014837	Emilin2	-0.925209	0.0482112	0.364152
ENSRNOG00000003895	Rgs1	-1.13659	0.0483968	1
ENSRNOG00000005903	St14	-0.995115	0.0485211	0.365591
ENSRNOG00000033942	Grin2a	0.738681	0.0486179	0.365984
ENSRNOG00000058486	AABR07021220.1	0.442359	0.0489834	0.366393
ENSRNOG00000003134	Slc4a4	0.432747	0.0490038	0.366393
ENSRNOG00000019750	Kcna1	0.449154	0.0490187	0.366393
ENSRNOG00000021726	Tlr3	-0.558438	0.0490394	0.366393
ENSRNOG00000038819	RGD1564308	-0.83095	0.0491458	0.366877
ENSRNOG00000027249	Fancl	-0.432906	0.0492462	0.366877
ENSRNOG00000003726	Scml2	-0.651507	0.0492552	0.366877
ENSRNOG00000001224	Itgb2	-0.552043	0.0492589	0.366877
ENSRNOG00000008798	Pipox	-0.716305	0.0493268	0.366998
ENSRNOG00000036856	AC097183.1	0.489105	0.049366	0.367031
ENSRNOG00000032311	Ttll8	0.490218	0.0494086	0.367031
ENSRNOG00000039928	AABR07020786.1	-1.20345	0.0494867	1
ENSRNOG00000046969	Ubxn7	0.495374	0.0496913	0.367979
ENSRNOG00000026870	Clic6	-1.66203	0.0499569	1

## Sheet: Table SE8
Table SE 8: Genes commonly regulated in rat models of heroin exposure and OUD dataset from Seney et al.
Ensembl ID	Overlapping dataset
ENSG00000087085	Common to LPS-Saline vs Saline-Saline AND Human OUD dataset
ENSG00000198576	Common to LPS-Saline vs Saline-Saline AND Human OUD dataset
ENSG00000110148	Common to LPS-Saline vs Saline-Saline AND Human OUD dataset
ENSG00000171811	Common to LPS-Saline vs Saline-Saline AND Human OUD dataset
ENSG00000082438	Common to LPS-Saline vs Saline-Saline AND Human OUD dataset
ENSG00000106113	Common to LPS-Saline vs Saline-Saline AND Human OUD dataset
ENSG00000156049	Common to LPS-Saline vs Saline-Saline AND Human OUD dataset
ENSG00000185838	Common to LPS-Saline vs Saline-Saline AND Human OUD dataset
ENSG00000178605	Common to LPS-Saline vs Saline-Saline AND Human OUD dataset
ENSG00000180353	Common to LPS-Saline vs Saline-Saline AND Human OUD dataset
ENSG00000163083	Common to LPS-Saline vs Saline-Saline AND Human OUD dataset
ENSG00000065911	Common to LPS-Saline vs Saline-Saline AND Human OUD dataset
ENSG00000185551	Common to LPS-Saline vs Saline-Saline AND Human OUD dataset
ENSG00000166924	Common to LPS-Saline vs Saline-Saline AND Human OUD dataset
ENSG00000184221	Common to LPS-Saline vs Saline-Saline AND Human OUD dataset
ENSG00000167641	Common to LPS-Saline vs Saline-Saline AND Human OUD dataset
ENSG00000142611	Common to LPS-Saline vs Saline-Saline AND Human OUD dataset
ENSG00000167100	Common to LPS-Saline vs Saline-Saline AND Human OUD dataset
ENSG00000173267	Common to LPS-Saline vs Saline-Saline AND Human OUD dataset
ENSG00000163659	Common to LPS-Saline vs Saline-Saline AND Human OUD dataset
ENSG00000104833	Common to LPS-Saline vs Saline-Saline AND Human OUD dataset
ENSG00000139800	Common to LPS-Saline vs Saline-Saline AND Human OUD dataset
ENSG00000166016	Common to Saline-Heroin vs Saline-Saline AND Human OUD dataset
ENSG00000087085	Common to Saline-Heroin vs Saline-Saline AND Human OUD dataset
ENSG00000182718	Common to Saline-Heroin vs Saline-Saline AND Human OUD dataset
ENSG00000198576	Common to Saline-Heroin vs Saline-Saline AND Human OUD dataset
ENSG00000007402	Common to Saline-Heroin vs Saline-Saline AND Human OUD dataset
ENSG00000125810	Common to Saline-Heroin vs Saline-Saline AND Human OUD dataset
ENSG00000133048	Common to Saline-Heroin vs Saline-Saline AND Human OUD dataset
ENSG00000082438	Common to Saline-Heroin vs Saline-Saline AND Human OUD dataset
ENSG00000160963	Common to Saline-Heroin vs Saline-Saline AND Human OUD dataset
ENSG00000142156	Common to Saline-Heroin vs Saline-Saline AND Human OUD dataset
ENSG00000106034	Common to Saline-Heroin vs Saline-Saline AND Human OUD dataset
ENSG00000103196	Common to Saline-Heroin vs Saline-Saline AND Human OUD dataset
ENSG00000168329	Common to Saline-Heroin vs Saline-Saline AND Human OUD dataset
ENSG00000138061	Common to Saline-Heroin vs Saline-Saline AND Human OUD dataset
ENSG00000166265	Common to Saline-Heroin vs Saline-Saline AND Human OUD dataset
ENSG00000149927	Common to Saline-Heroin vs Saline-Saline AND Human OUD dataset
ENSG00000138166	Common to Saline-Heroin vs Saline-Saline AND Human OUD dataset
ENSG00000169242	Common to Saline-Heroin vs Saline-Saline AND Human OUD dataset
ENSG00000135625	Common to Saline-Heroin vs Saline-Saline AND Human OUD dataset
ENSG00000225968	Common to Saline-Heroin vs Saline-Saline AND Human OUD dataset
ENSG00000134531	Common to Saline-Heroin vs Saline-Saline AND Human OUD dataset
ENSG00000133216	Common to Saline-Heroin vs Saline-Saline AND Human OUD dataset
ENSG00000196990	Common to Saline-Heroin vs Saline-Saline AND Human OUD dataset
ENSG00000115414	Common to Saline-Heroin vs Saline-Saline AND Human OUD dataset
ENSG00000075426	Common to Saline-Heroin vs Saline-Saline AND Human OUD dataset
ENSG00000141012	Common to Saline-Heroin vs Saline-Saline AND Human OUD dataset
ENSG00000124440	Common to Saline-Heroin vs Saline-Saline AND Human OUD dataset
ENSG00000106211	Common to Saline-Heroin vs Saline-Saline AND Human OUD dataset
ENSG00000185201	Common to Saline-Heroin vs Saline-Saline AND Human OUD dataset
ENSG00000164880	Common to Saline-Heroin vs Saline-Saline AND Human OUD dataset
ENSG00000171223	Common to Saline-Heroin vs Saline-Saline AND Human OUD dataset
ENSG00000135519	Common to Saline-Heroin vs Saline-Saline AND Human OUD dataset
ENSG00000168135	Common to Saline-Heroin vs Saline-Saline AND Human OUD dataset
ENSG00000185022	Common to Saline-Heroin vs Saline-Saline AND Human OUD dataset
ENSG00000185585	Common to Saline-Heroin vs Saline-Saline AND Human OUD dataset
ENSG00000167641	Common to Saline-Heroin vs Saline-Saline AND Human OUD dataset
ENSG00000100276	Common to Saline-Heroin vs Saline-Saline AND Human OUD dataset
ENSG00000040608	Common to Saline-Heroin vs Saline-Saline AND Human OUD dataset
ENSG00000203727	Common to Saline-Heroin vs Saline-Saline AND Human OUD dataset
ENSG00000164638	Common to Saline-Heroin vs Saline-Saline AND Human OUD dataset
ENSG00000059804	Common to Saline-Heroin vs Saline-Saline AND Human OUD dataset
ENSG00000187678	Common to Saline-Heroin vs Saline-Saline AND Human OUD dataset
ENSG00000163659	Common to Saline-Heroin vs Saline-Saline AND Human OUD dataset
ENSG00000113763	Common to Saline-Heroin vs Saline-Saline AND Human OUD dataset
ENSG00000118777	Common to LPS-Heroin vs Saline-Saline AND Human OUD dataset
ENSG00000087085	Common to LPS-Heroin vs Saline-Saline AND Human OUD dataset
ENSG00000178878	Common to LPS-Heroin vs Saline-Saline AND Human OUD dataset
ENSG00000007516	Common to LPS-Heroin vs Saline-Saline AND Human OUD dataset
ENSG00000187244	Common to LPS-Heroin vs Saline-Saline AND Human OUD dataset
ENSG00000144119	Common to LPS-Heroin vs Saline-Saline AND Human OUD dataset
ENSG00000007402	Common to LPS-Heroin vs Saline-Saline AND Human OUD dataset
ENSG00000174059	Common to LPS-Heroin vs Saline-Saline AND Human OUD dataset
ENSG00000171811	Common to LPS-Heroin vs Saline-Saline AND Human OUD dataset
ENSG00000101204	Common to LPS-Heroin vs Saline-Saline AND Human OUD dataset
ENSG00000082438	Common to LPS-Heroin vs Saline-Saline AND Human OUD dataset
ENSG00000142156	Common to LPS-Heroin vs Saline-Saline AND Human OUD dataset
ENSG00000147571	Common to LPS-Heroin vs Saline-Saline AND Human OUD dataset
ENSG00000145708	Common to LPS-Heroin vs Saline-Saline AND Human OUD dataset
ENSG00000106113	Common to LPS-Heroin vs Saline-Saline AND Human OUD dataset
ENSG00000144655	Common to LPS-Heroin vs Saline-Saline AND Human OUD dataset
ENSG00000161544	Common to LPS-Heroin vs Saline-Saline AND Human OUD dataset
ENSG00000139734	Common to LPS-Heroin vs Saline-Saline AND Human OUD dataset
ENSG00000149927	Common to LPS-Heroin vs Saline-Saline AND Human OUD dataset
ENSG00000138166	Common to LPS-Heroin vs Saline-Saline AND Human OUD dataset
ENSG00000225968	Common to LPS-Heroin vs Saline-Saline AND Human OUD dataset
ENSG00000186998	Common to LPS-Heroin vs Saline-Saline AND Human OUD dataset
ENSG00000134531	Common to LPS-Heroin vs Saline-Saline AND Human OUD dataset
ENSG00000196990	Common to LPS-Heroin vs Saline-Saline AND Human OUD dataset
ENSG00000153266	Common to LPS-Heroin vs Saline-Saline AND Human OUD dataset
ENSG00000162076	Common to LPS-Heroin vs Saline-Saline AND Human OUD dataset
ENSG00000115414	Common to LPS-Heroin vs Saline-Saline AND Human OUD dataset
ENSG00000171298	Common to LPS-Heroin vs Saline-Saline AND Human OUD dataset
ENSG00000156049	Common to LPS-Heroin vs Saline-Saline AND Human OUD dataset
ENSG00000164082	Common to LPS-Heroin vs Saline-Saline AND Human OUD dataset
ENSG00000132622	Common to LPS-Heroin vs Saline-Saline AND Human OUD dataset
ENSG00000117154	Common to LPS-Heroin vs Saline-Saline AND Human OUD dataset
ENSG00000169047	Common to LPS-Heroin vs Saline-Saline AND Human OUD dataset
ENSG00000186994	Common to LPS-Heroin vs Saline-Saline AND Human OUD dataset
ENSG00000055118	Common to LPS-Heroin vs Saline-Saline AND Human OUD dataset
ENSG00000135519	Common to LPS-Heroin vs Saline-Saline AND Human OUD dataset
ENSG00000183960	Common to LPS-Heroin vs Saline-Saline AND Human OUD dataset
ENSG00000153822	Common to LPS-Heroin vs Saline-Saline AND Human OUD dataset
ENSG00000168135	Common to LPS-Heroin vs Saline-Saline AND Human OUD dataset
ENSG00000184261	Common to LPS-Heroin vs Saline-Saline AND Human OUD dataset
ENSG00000105642	Common to LPS-Heroin vs Saline-Saline AND Human OUD dataset
ENSG00000127528	Common to LPS-Heroin vs Saline-Saline AND Human OUD dataset
ENSG00000169783	Common to LPS-Heroin vs Saline-Saline AND Human OUD dataset
ENSG00000185022	Common to LPS-Heroin vs Saline-Saline AND Human OUD dataset
ENSG00000135596	Common to LPS-Heroin vs Saline-Saline AND Human OUD dataset
ENSG00000198598	Common to LPS-Heroin vs Saline-Saline AND Human OUD dataset
ENSG00000065911	Common to LPS-Heroin vs Saline-Saline AND Human OUD dataset
ENSG00000101096	Common to LPS-Heroin vs Saline-Saline AND Human OUD dataset
ENSG00000185551	Common to LPS-Heroin vs Saline-Saline AND Human OUD dataset
ENSG00000165802	Common to LPS-Heroin vs Saline-Saline AND Human OUD dataset
ENSG00000125458	Common to LPS-Heroin vs Saline-Saline AND Human OUD dataset
ENSG00000070882	Common to LPS-Heroin vs Saline-Saline AND Human OUD dataset
ENSG00000171680	Common to LPS-Heroin vs Saline-Saline AND Human OUD dataset
ENSG00000186654	Common to LPS-Heroin vs Saline-Saline AND Human OUD dataset
ENSG00000117425	Common to LPS-Heroin vs Saline-Saline AND Human OUD dataset
ENSG00000131477	Common to LPS-Heroin vs Saline-Saline AND Human OUD dataset
ENSG00000100276	Common to LPS-Heroin vs Saline-Saline AND Human OUD dataset
ENSG00000153179	Common to LPS-Heroin vs Saline-Saline AND Human OUD dataset
ENSG00000143333	Common to LPS-Heroin vs Saline-Saline AND Human OUD dataset
ENSG00000040608	Common to LPS-Heroin vs Saline-Saline AND Human OUD dataset
ENSG00000165821	Common to LPS-Heroin vs Saline-Saline AND Human OUD dataset
ENSG00000104897	Common to LPS-Heroin vs Saline-Saline AND Human OUD dataset
ENSG00000164638	Common to LPS-Heroin vs Saline-Saline AND Human OUD dataset
ENSG00000059804	Common to LPS-Heroin vs Saline-Saline AND Human OUD dataset
ENSG00000101438	Common to LPS-Heroin vs Saline-Saline AND Human OUD dataset
ENSG00000118160	Common to LPS-Heroin vs Saline-Saline AND Human OUD dataset
ENSG00000203772	Common to LPS-Heroin vs Saline-Saline AND Human OUD dataset
ENSG00000173898	Common to LPS-Heroin vs Saline-Saline AND Human OUD dataset
ENSG00000183160	Common to LPS-Heroin vs Saline-Saline AND Human OUD dataset
ENSG00000121858	Common to LPS-Heroin vs Saline-Saline AND Human OUD dataset
ENSG00000175274	Common to LPS-Heroin vs Saline-Saline AND Human OUD dataset
ENSG00000149292	Common to LPS-Heroin vs Saline-Saline AND Human OUD dataset
ENSG00000174521	Common to LPS-Heroin vs Saline-Saline AND Human OUD dataset
ENSG00000104833	Common to LPS-Heroin vs Saline-Saline AND Human OUD dataset
ENSG00000113763	Common to LPS-Heroin vs Saline-Saline AND Human OUD dataset
ENSG00000173511	Common to LPS-Heroin vs Saline-Saline AND Human OUD dataset
ENSG00000140836	Common to LPS-Heroin vs Saline-Saline AND Human OUD dataset
ENSG00000043355	Common to LPS-Heroin vs Saline-Saline AND Human OUD dataset
ENSG00000076555	Common to Heroin-SA vs Saline-SA AND Human OUD dataset
ENSG00000087085	Common to Heroin-SA vs Saline-SA AND Human OUD dataset
ENSG00000123612	Common to Heroin-SA vs Saline-SA AND Human OUD dataset
ENSG00000178878	Common to Heroin-SA vs Saline-SA AND Human OUD dataset
ENSG00000198576	Common to Heroin-SA vs Saline-SA AND Human OUD dataset
ENSG00000007516	Common to Heroin-SA vs Saline-SA AND Human OUD dataset
ENSG00000159388	Common to Heroin-SA vs Saline-SA AND Human OUD dataset
ENSG00000131094	Common to Heroin-SA vs Saline-SA AND Human OUD dataset
ENSG00000123374	Common to Heroin-SA vs Saline-SA AND Human OUD dataset
ENSG00000124302	Common to Heroin-SA vs Saline-SA AND Human OUD dataset
ENSG00000172346	Common to Heroin-SA vs Saline-SA AND Human OUD dataset
ENSG00000166341	Common to Heroin-SA vs Saline-SA AND Human OUD dataset
ENSG00000013573	Common to Heroin-SA vs Saline-SA AND Human OUD dataset
ENSG00000198010	Common to Heroin-SA vs Saline-SA AND Human OUD dataset
ENSG00000138166	Common to Heroin-SA vs Saline-SA AND Human OUD dataset
ENSG00000078401	Common to Heroin-SA vs Saline-SA AND Human OUD dataset
ENSG00000135625	Common to Heroin-SA vs Saline-SA AND Human OUD dataset
ENSG00000196361	Common to Heroin-SA vs Saline-SA AND Human OUD dataset
ENSG00000134531	Common to Heroin-SA vs Saline-SA AND Human OUD dataset
ENSG00000072840	Common to Heroin-SA vs Saline-SA AND Human OUD dataset
ENSG00000185112	Common to Heroin-SA vs Saline-SA AND Human OUD dataset
ENSG00000155034	Common to Heroin-SA vs Saline-SA AND Human OUD dataset
ENSG00000127084	Common to Heroin-SA vs Saline-SA AND Human OUD dataset
ENSG00000138685	Common to Heroin-SA vs Saline-SA AND Human OUD dataset
ENSG00000197093	Common to Heroin-SA vs Saline-SA AND Human OUD dataset
ENSG00000141012	Common to Heroin-SA vs Saline-SA AND Human OUD dataset
ENSG00000115756	Common to Heroin-SA vs Saline-SA AND Human OUD dataset
ENSG00000143127	Common to Heroin-SA vs Saline-SA AND Human OUD dataset
ENSG00000171223	Common to Heroin-SA vs Saline-SA AND Human OUD dataset
ENSG00000055118	Common to Heroin-SA vs Saline-SA AND Human OUD dataset
ENSG00000184185	Common to Heroin-SA vs Saline-SA AND Human OUD dataset
ENSG00000153822	Common to Heroin-SA vs Saline-SA AND Human OUD dataset
ENSG00000075043	Common to Heroin-SA vs Saline-SA AND Human OUD dataset
ENSG00000072163	Common to Heroin-SA vs Saline-SA AND Human OUD dataset
ENSG00000166987	Common to Heroin-SA vs Saline-SA AND Human OUD dataset
ENSG00000101096	Common to Heroin-SA vs Saline-SA AND Human OUD dataset
ENSG00000188039	Common to Heroin-SA vs Saline-SA AND Human OUD dataset
ENSG00000166924	Common to Heroin-SA vs Saline-SA AND Human OUD dataset
ENSG00000082175	Common to Heroin-SA vs Saline-SA AND Human OUD dataset
ENSG00000166428	Common to Heroin-SA vs Saline-SA AND Human OUD dataset
ENSG00000167641	Common to Heroin-SA vs Saline-SA AND Human OUD dataset
ENSG00000219607	Common to Heroin-SA vs Saline-SA AND Human OUD dataset
ENSG00000105287	Common to Heroin-SA vs Saline-SA AND Human OUD dataset
ENSG00000117425	Common to Heroin-SA vs Saline-SA AND Human OUD dataset
ENSG00000187024	Common to Heroin-SA vs Saline-SA AND Human OUD dataset
ENSG00000131477	Common to Heroin-SA vs Saline-SA AND Human OUD dataset
ENSG00000087903	Common to Heroin-SA vs Saline-SA AND Human OUD dataset
ENSG00000090104	Common to Heroin-SA vs Saline-SA AND Human OUD dataset
ENSG00000167100	Common to Heroin-SA vs Saline-SA AND Human OUD dataset
ENSG00000164638	Common to Heroin-SA vs Saline-SA AND Human OUD dataset
ENSG00000157637	Common to Heroin-SA vs Saline-SA AND Human OUD dataset
ENSG00000256235	Common to Heroin-SA vs Saline-SA AND Human OUD dataset
ENSG00000215788	Common to Heroin-SA vs Saline-SA AND Human OUD dataset
ENSG00000092929	Common to Heroin-SA vs Saline-SA AND Human OUD dataset
ENSG00000106018	Common to Heroin-SA vs Saline-SA AND Human OUD dataset
ENSG00000128016	Common to Heroin-SA vs Saline-SA AND Human OUD dataset

## Sheet: Table SE.9
Table SE9: Z scores comparing signficant genes from OUD dataset (Seney et al) and rat models of heroin and/or LPS injection
Genes	z_score_human OUD	z_score_LPS-Heroin vs Saline-Saline	z_score_Saline-Heroin vsSaline-Saline	z_score_LPS-Saline vsSaline-Saline
ABCG2	-2.56815	-0.807221	0	0
ABTB2	-1.73844	0	-0.487982	0
ACHE	-2.25774	-0.713956	-0.509299	-0.283502
ANXA2	2.84705	0	0.501318	0
APOLD1	5.17634	1.11592	0	0
ARC	-4.68982	0	-1.10543	0.634339
BAIAP3	-2.7656	-1.6112	0	0
BCAM	-3.62142	-0.405121	0	0
C1QL2	-2.70318	-0.385419	0	0
CACNA2D2	-1.45904	-0.778498	-0.47205	0
CCKBR	-1.63202	0	0	0.572648
CD34	-1.8818	1.09193	0	0
CD93	4.81916	0	-0.68514	0
CFAP46	-1.89575	-1.65597	0	-1.35074
CHI3L1	4.95754	0	-0.506076	0
CHRNA4	-2.65688	0.509508	0	0
COBLL1	-1.4718	-0.681334	-0.654038	-0.208097
COL26A1	-2.16707	0	1.26298	0
COL6A1	-2.68254	0.969125	0.437522	0
CPED1	-2.55302	0	1.07274	0
CRH	-2.62748	-1.22492	0	0
CRHBP	2.18105	0.462821	0	0
CRHR2	-1.67056	-1.94343	0	-1.98373
CRISPLD2	4.64013	0	0.720978	0
CSRNP1	2.80815	0.437024	0	0
CX3CR1	-5.39181	0	-0.56183	0
CYGB	-2.30329	-0.382141	0	0
CYP1B1	3.66505	0	1.38764	0
CYYR1	-1.7164	0	-0.573505	0
DIAPH3	-1.66672	1.94264	0	0
DOC2A	-1.56906	0.641148	0.452561	0
DUSP5	1.99981	-0.536642	-0.849483	0
EFNA1	2.41429	0	-0.466954	0
EGR4	-5.30988	0	-0.56111	0
ELFN1	-3.64345	-0.557697	-0.508959	0
EMID1	-1.93766	0.792049	0	0
EMP1	3.86634	0.735485	0.970575	0
EPHB2	-1.4636	0	-0.42647	0
FAM163B	-2.1478	0.493331	0.507735	0
FEZF2	-2.72249	0.937393	0	0
FLYWCH2	-1.60315	-0.504117	0	0
FN1	2.05305	0.883013	0.887678	0
FOSL2	2.3896	0	-0.723616	0
GAA	-1.70555	-0.443338	0	0
GALNS	-1.48489	0	-0.62294	0
GNA14	2.48995	1.31615	0	1.29667
GNB1L	-2.65891	0	0	0.711511
GRM2	-2.27654	0.623402	0	0
GTPBP6	-1.80736	0	0	1.3946
HCLS1	2.32984	0	0	0.716793
HIF3A	-2.87066	0	0.96355	0
HSPA12B	-3.63841	-0.421659	0	0
HSPB1	-1.92758	0	0.698689	0
IFITM2	2.93736	0	0.789237	0
IGSF21	-1.82687	0.581973	0	0
INHBB	-2.73369	0	0	1.04381
INTS1	-2.912	0	0.999119	0
IRS1	-1.5942	-0.619718	0	0
JUNB	-1.63033	0	-0.751151	0
KANK3	-1.66854	-0.455653	0	0
KCNH2	-1.84719	-0.396113	0	0
KCNH3	-2.02423	0.681286	0.516709	0
KCNH8	2.48433	-1.20118	0	0
KCNJ16	-2.47248	-1.72205	0	0
KCNJ4	-2.25737	0.491873	0.435345	0
KCNK12	-1.82977	0.598472	0	0
KCNN1	-1.91654	0.582015	0	0
KLF2	-2.14521	0.65191	0	0
LINGO1	-2.31754	0.668139	0	0
MAFF	5.92518	1.32922	0.844209	0
MICAL1	-1.48269	0.558742	0	0
MMP17	-3.68832	0.78704	0	0
MTHFD2	3.39563	-0.471786	0	-0.202905
NFATC2	-1.71463	-0.607381	0	0
NR2F2	-3.00204	-1.24211	0	-0.687299
NSMF	-1.63925	0.493408	0	0
NT5C	-1.55507	-0.666168	0	0
NYAP1	-1.95748	0	0	1.89218
OLFML2A	-2.23064	0	0.457411	0
OLIG1	-1.72311	0	0	-0.193687
OSBPL3	-2.08503	0.532818	0	0
PLEKHG5	-1.75716	0.534295	0	0
PPP1R14A	-2.36273	0	-0.440051	-0.188148
PRDM16	-2.48428	0	0	-0.635567
PRR5	-2.69195	-0.466524	0	0
PTCH2	-2.82185	-0.726716	0	0
RAMP2	-3.63384	-0.431977	0	0
RASL10A	-2.53282	0.876986	0.526276	0
RASSF3	-1.52208	-0.411722	0	0
RGS16	3.20737	-0.617873	0	0
RTN4R	-5.22232	0.956323	0.616761	0
SALL2	-1.63821	-0.544053	0	0
SAMD14	-1.75473	0	0	-0.198257
SAMD5	-2.61743	0	-0.407663	0
SF3A2	-1.67062	-0.48197	0	0
SLC29A4	-2.56551	-0.852691	-0.519752	0
SLC2A3	2.49055	1.59718	1.83486	0
SLC32A1	-1.91571	-0.551648	0	0
SLC8A2	-1.67165	0.605417	0	0
SNCG	-2.31236	0	0	-1.35268
SPRN	-2.25168	0.612997	0	0
SPRY4	-2.0811	0	-0.388854	0
SPTBN2	-2.06461	0.472075	0	0
TIPARP	2.75896	0	-0.480625	0.588802
TMEM119	-2.62921	0.492815	0	0
TNFSF10	-4.63686	-0.948644	0	0
TP53I11	-2.33605	0.623663	0	0
TTC12	-1.45814	-0.926843	0	0
TTC9B	-2.34749	0.577353	0	0
TUBB4A	-1.96093	-0.440151	0	-0.184199
UNC5A	-2.31158	0.463854	0.460938	0
VEGFB	-1.57736	-0.389171	0	0
ZFHX3	-1.9437	-0.772689	0	0
ZIC2	-3.24055	-1.68493	0	0
ZIC5	-2.59844	0	0	-1.22492

[truncated: 1 more sheets: Table SE.10]
